# Supplementary material for: Distilling causality between physical activity traits and obesity via Mendelian randomization
Source: Commun Med (Lond). 2023 Nov 30;3:173. doi: 10.1038/s43856-023-00407-5 (PMC10689836; doi:10.1038/s43856-023-00407-5)
Supplement: Supplementary file 4 — Supplementary Data 1 [file 43856_2023_407_MOESM4_ESM.xlsx]

## Sheet: Supp Data 1
Supplementary Data 1. Genetic correlations of self-reported MV physical activity and screen time with years of schooling and obesity-related traits, acquired using LD score regression
PA trait	Category	Trait 2	PMID	ethnicity	rg	SE	z	P	h2 obs	h2 obs SE	h2 int	h2 int SE	gcov int	gcov int SE
MV physical activity	anthropometric	Body fat	26833246	Mixed	-0.3304	0.0405	-8.1538	3.5274e-16	0.107	0.0083	0.9044	0.0063	0.0016	0.0051
MV physical activity	anthropometric	Body mass index	20935630	European	-0.1087	0.035	-3.1046	0.0019	0.1896	0.0096	1.0105	0.0105	-0.0159	0.0067
MV physical activity	anthropometric	Extreme BMI	23563607	European	-0.0348	0.0462	-0.7544	0.4506	0.6913	0.0553	1.0301	0.0113	-0.0169	0.0081
MV physical activity	anthropometric	Extreme waist-to-hip ratio	23563607	European	-0.241	0.0655	-3.6769	0.0002	0.3599	0.0573	0.9773	0.0084	0.0038	0.0074
MV physical activity	anthropometric	Hip circumference	25673412	European	-0.1082	0.0345	-3.1365	0.0017	0.127	0.0058	0.8612	0.008	-0.0114	0.0065
MV physical activity	anthropometric	Obesity class 1	23563607	European	-0.1618	0.0367	-4.4078	1.0444e-05	0.2174	0.0116	1.0179	0.0111	-0.0167	0.0072
MV physical activity	anthropometric	Obesity class 2	23563607	European	-0.1535	0.0447	-3.4318	0.0006	0.1843	0.0123	1.0022	0.0097	-0.0218	0.0075
MV physical activity	anthropometric	Obesity class 3	23563607	European	-0.2172	0.0544	-3.9918	6.5583e-05	0.1223	0.0141	0.9795	0.0091	-0.0075	0.0069
MV physical activity	anthropometric	Overweight	23563607	European	-0.1302	0.0405	-3.2146	0.0013	0.1096	0.0066	1.0244	0.0096	-0.0215	0.0069
MV physical activity	anthropometric	Waist circumference	25673412	European	-0.1954	0.0356	-5.491	3.9968e-08	0.121	0.0051	0.8454	0.0075	-0.0217	0.0065
MV physical activity	anthropometric	Waist-to-hip ratio	25673412	European	-0.2182	0.0314	-6.9492	3.6739e-12	0.1128	0.0069	0.9213	0.0087	-0.0265	0.0057
MV physical activity	education	Years of schooling (proxy cognitive performance)	25201988	European	0.6188	0.041	15.106	1.4782e-51	0.1069	0.0074	1.0268	0.0091	0.0273	0.0073
MV physical activity	education	Years of schooling 2013	23722424	European	0.604	0.0404	14.9516	1.5211e-50	0.0843	0.0062	1.0191	0.009	0.023	0.0064
MV physical activity	education	Years of schooling 2016	27225129	European	0.5673	0.0212	26.6978	4.9895e-157	0.1269	0.0044	0.9263	0.01	0.0584	0.006
Screen time	anthropometric	Body fat	26833246	Mixed	0.4139	0.0373	11.1067	1.1638e-28	0.107	0.0083	0.9044	0.0063	0.003	0.0064
Screen time	anthropometric	Body mass index	20935630	European	0.2881	0.0246	11.6971	1.3195e-31	0.1896	0.0096	1.0105	0.0105	0.0159	0.0072
Screen time	anthropometric	Extreme bmi	23563607	European	0.232	0.0376	6.1644	7.0745e-10	0.6913	0.0553	1.0301	0.0113	0.0431	0.0096
Screen time	anthropometric	Extreme waist-to-hip ratio	23563607	European	0.2471	0.0588	4.202	2.6461e-05	0.3598	0.0574	0.9773	0.0084	-0.003	0.0085
Screen time	anthropometric	Hip circumference	25673412	European	0.2664	0.0241	11.044	2.3427e-28	0.127	0.0058	0.8612	0.008	0.0188	0.0067
Screen time	anthropometric	Obesity class 1	23563607	European	0.3214	0.025	12.8529	8.2846e-38	0.2174	0.0116	1.0179	0.0111	0.0267	0.0085
Screen time	anthropometric	Obesity class 2	23563607	European	0.292	0.0316	9.2454	2.3435e-20	0.1843	0.0123	1.0022	0.0097	0.0341	0.0091
Screen time	anthropometric	Obesity class 3	23563607	European	0.2746	0.0435	6.3106	2.7798e-10	0.1223	0.0141	0.9795	0.0091	0.0218	0.0083
Screen time	anthropometric	Overweight	23563607	European	0.3183	0.027	11.792	4.2929e-32	0.1096	0.0066	1.0244	0.0096	0.0176	0.0074
Screen time	anthropometric	Waist circumference	25673412	European	0.3504	0.0227	15.4149	1.2992e-53	0.121	0.0051	0.8454	0.0075	0.0254	0.0067
Screen time	anthropometric	Waist-to-hip ratio	25673412	European	0.3139	0.0249	12.618	1.68e-36	0.1128	0.0069	0.9213	0.0087	0.0175	0.0066
Screen time	education	Years of schooling (proxy cognitive performance)	25201988	European	-0.5786	0.0294	-19.6606	4.6906e-86	0.1069	0.0074	1.0268	0.0091	-0.0102	0.0074
Screen time	education	Years of schooling 2013	23722424	European	-0.5664	0.0297	-19.0442	7.3417e-81	0.0843	0.0062	1.0191	0.009	-0.0025	0.0071
Screen time	education	Years of schooling 2016	27225129	European	-0.5338	0.0171	-31.26	1.6336e-214	0.1269	0.0044	0.9263	0.01	-0.0534	0.0073
