# Supplementary material for: Distilling causality between physical activity traits and obesity via Mendelian randomization
Source: Commun Med (Lond). 2023 Nov 30;3:173. doi: 10.1038/s43856-023-00407-5 (PMC10689836; doi:10.1038/s43856-023-00407-5)
Supplement: Supplementary file 5 — Supplementary Data 2 [file 43856_2023_407_MOESM5_ESM.xlsx]

## Sheet: Supp Data 2
Supplementary Data 2. List of Studies included in the two sample Mendelian Randomization analysis
Traits	Sample size	Population	Unit	SD	year	PMID
Years of schooling	766345	European	SD (years)	4.2	2018	30038396
Body mass index	681275	European	SD (inverse normal transformed BMI residuals, kg/m2)	1	2018	30124842
Leisure screen time	526725	European	SD (hours per day)	1.95	2022	36071172
MV physical activity	608595	European	Yes or no	-	2022	36071172
