# Supplementary material for: Distilling causality between physical activity traits and obesity via Mendelian randomization
Source: Commun Med (Lond). 2023 Nov 30;3:173. doi: 10.1038/s43856-023-00407-5 (PMC10689836; doi:10.1038/s43856-023-00407-5)
Supplement: Supplementary file 6 — Supplementary Data 3 [file 43856_2023_407_MOESM6_ESM.xlsx]

## Sheet: Supp Data 3
Supplementary Data 3. Steiger Outliers identified for each univariable MR test
Exposures-Outcome Pairs	SNPs
Screen time -> Years of schooling	rs10189857
	rs10253861
	rs10765775
	rs12962050
	rs1375561
	rs2783992
	rs4303732
	rs4311996
	rs62244886
	rs7615206
Years of schooling -> Screen time	rs10772644
	rs13029509
	rs1827540
	rs1882273
	rs35039375
	rs6513959
Screen time -> BMI	rs13107325
	rs1375561
	rs4303732
	rs4889530
	rs6457816
	rs6857
	rs7821826
BMI -> Screen time	rs10747488
BMI -> Years of schooling	rs11856579
	rs17424296
	rs4818225
	rs6561943
	rs705704
	rs901630
Years of schooling -> BMI	rs10240905
	rs1106090
	rs1618725
	rs17110109
	rs1827540
	rs1947114
	rs2182505
	rs2820314
	rs337637
	rs4787457
	rs66568921
	rs67890737
	rs9384679
	rs9914918
