# Supplementary material for: Distilling causality between physical activity traits and obesity via Mendelian randomization
Source: Commun Med (Lond). 2023 Nov 30;3:173. doi: 10.1038/s43856-023-00407-5 (PMC10689836; doi:10.1038/s43856-023-00407-5)
Supplement: Supplementary file 7 — Supplementary Data 4 [file 43856_2023_407_MOESM7_ESM.xlsx]

## Sheet: Supp Data 4
Supplementary Data 4. Bidirectional causal inference of MV physical activity and BMI
Methods_category	outcome	exposure	method	nSNPs	beta	SE	P	MOE
Traditional MR	Body mass index	MV physical activity	MR Egger	15	-0.495468	0.438121	0.278533
Traditional MR	Body mass index	MV physical activity	Weighted median	15	-0.163458	0.0466124	0.00045363
Traditional MR	Body mass index	MV physical activity	Inverse variance weighted	15	-0.219423	0.0889166	0.0135967
Traditional MR	Body mass index	MV physical activity	Simple mode	15	-0.194439	0.0661596	0.0107791
Traditional MR	Body mass index	MV physical activity	Weighted mode	15	-0.163744	0.0776317	0.0534113
Traditional MR	Body mass index	MV physical activity	Robust adjusted profile score (RAPS)	15	-0.228024	0.0810997	0.00492886
ML methods	Body mass index	MV physical activity	RE IVW - Tophits	15	-0.214077	0.089193	0.03086	0.68
ML methods	Body mass index	MV physical activity	Simple mean - Tophits	15	-0.217791	0.0806717	0.0172659	0.67
ML methods	Body mass index	MV physical activity	RE Egger - Tophits	15	-0.563347	1.2132	0.650079	0.66
ML methods	Body mass index	MV physical activity	Weighted mode - Tophits	15	-0.163744	0.0800387	0.0600392	0.63
ML methods	Body mass index	MV physical activity	Simple mode - HF	7	-0.242862	0.0714117	0.0144803	0.62
ML methods	Body mass index	MV physical activity	Simple mean - HF	7	-0.224123	0.0232551	7.14619e-05	0.61
ML methods	Body mass index	MV physical activity	Weighted median - Tophits	15	-0.163458	0.043009	0.000144377	0.6
ML methods	Body mass index	MV physical activity	Penalised median - Tophits	15	-0.225093	0.0432876	1.99352e-07	0.59
ML methods	Body mass index	MV physical activity	Weighted median - HF	7	-0.2297	0.0457715	5.21023e-07	0.59
ML methods	Body mass index	MV physical activity	Penalised median - HF	7	-0.2297	0.0449062	3.13557e-07	0.58
ML methods	Body mass index	MV physical activity	Weighted mode - HF	7	-0.242862	0.0680116	0.0117715	0.58
ML methods	Body mass index	MV physical activity	FE Egger - HF	7	-0.437744	0.221323	0.047946	0.56
ML methods	Body mass index	MV physical activity	FE IVW - Tophits	15	-0.214077	0.0228284	6.74489e-21	0.55
ML methods	Body mass index	MV physical activity	Penalised mode - Tophits	15	-0.198824	0.0918325	0.0481446	0.55
ML methods	Body mass index	MV physical activity	RE IVW - HF	7	-0.207185	0.0257051	0.000195184	0.54
ML methods	Body mass index	MV physical activity	Penalised mode - HF	7	-0.242862	0.0689486	0.0124827	0.54
ML methods	Body mass index	MV physical activity	Simple median - Tophits	15	-0.225352	0.0487131	3.72597e-06	0.52
ML methods	Body mass index	MV physical activity	Simple mode - Tophits	15	-0.194439	0.0663445	0.0109553	0.52
ML methods	Body mass index	MV physical activity	Simple median - HF	7	-0.225352	0.0470347	1.65798e-06	0.52
ML methods	Body mass index	MV physical activity	RE Egger - HF	7	-0.437744	0.221323	0.104866	0.5
ML methods	Body mass index	MV physical activity	FE IVW - HF	7	-0.207185	0.0257051	7.62351e-16	0.49
ML methods	Body mass index	MV physical activity	FE Egger - Tophits	15	-0.563347	0.502742	0.26248	0.41
new methods	Body mass index	MV physical activity	MR-PRESSO	7	-0.24911	0.0422901	0.00200443
new methods	Body mass index	MV physical activity	LHC-MR	genomewide	0.56	0.21	0.0068
Methods_category	outcome	exposure	method	nSNPs	GAMMA	95% CI	causal model P
new methods	Body mass index	MV physical activity	CAUSE		-0.14	(-0.20, -0.07)	0.006
Methods_category	outcome	exposure	method	nSNPs	beta	SE	P	MOE
Traditional MR	MV physical activity	Body mass index	MR Egger	490	0.0372784	0.0386005	0.334647
Traditional MR	MV physical activity	Body mass index	Weighted median	490	-0.0459986	0.0179448	0.0103671
Traditional MR	MV physical activity	Body mass index	Inverse variance weighted	490	-0.105095	0.0147406	1.00654e-12
Traditional MR	MV physical activity	Body mass index	Simple mode	490	-0.110067	0.0741867	0.138545
Traditional MR	MV physical activity	Body mass index	Weighted mode	490	0.0320548	0.0301122	0.287622
Traditional MR	MV physical activity	Body mass index	Robust adjusted profile score (RAPS)	490	-0.0968756	0.0151288	1.51948e-10
ML methods	MV physical activity	Body mass index	Weighted median - DF + HF	405	-0.0830041	0.0179417	3.72227e-06	0.62
ML methods	MV physical activity	Body mass index	Simple mode - Tophits	490	-0.110067	0.0711345	0.122434	0.58
ML methods	MV physical activity	Body mass index	FE Egger - HF	405	-0.0366405	0.0418217	0.38097	0.58
ML methods	MV physical activity	Body mass index	RE Egger - DF	490	0.0479373	0.0414563	0.248111	0.58
ML methods	MV physical activity	Body mass index	Simple mode - DF	490	-0.110067	0.0735144	0.13498	0.58
ML methods	MV physical activity	Body mass index	Weighted mode - DF + HF	405	-0.0413083	0.0511162	0.419494	0.58
ML methods	MV physical activity	Body mass index	RE IVW - Tophits	490	-0.105083	0.0147405	3.65628e-12	0.57
ML methods	MV physical activity	Body mass index	Simple mean - DF	490	-0.100413	0.0147127	2.61248e-11	0.57
ML methods	MV physical activity	Body mass index	FE IVW - DF	490	-0.105083	0.0099541	4.72656e-26	0.56
ML methods	MV physical activity	Body mass index	Penalised mode - DF + HF	405	-0.0413083	0.0522683	0.429808	0.56
ML methods	MV physical activity	Body mass index	FE Egger - DF	490	0.0479373	0.0283727	0.0911132	0.55
ML methods	MV physical activity	Body mass index	Simple mean - DF + HF	405	-0.095051	0.0113756	1.05676e-15	0.55
ML methods	MV physical activity	Body mass index	Simple mode - DF + HF	405	-0.112622	0.0703175	0.110022	0.55
ML methods	MV physical activity	Body mass index	RE Egger - Tophits	490	0.0479373	0.0414563	0.248111	0.54
ML methods	MV physical activity	Body mass index	Simple mean - HF	405	-0.095051	0.0113756	1.05676e-15	0.54
ML methods	MV physical activity	Body mass index	Penalised median - Tophits	490	-0.0351045	0.0194301	0.0708076	0.53
ML methods	MV physical activity	Body mass index	Penalised mode - DF	490	0.0320548	0.0326491	0.326686	0.53
ML methods	MV physical activity	Body mass index	RE Egger - DF + HF	405	-0.0366405	0.0418217	0.381492	0.53
ML methods	MV physical activity	Body mass index	FE IVW - Tophits	490	-0.105083	0.0099541	4.72656e-26	0.52
ML methods	MV physical activity	Body mass index	Weighted mode - Tophits	490	0.0320548	0.0332331	0.33525	0.52
ML methods	MV physical activity	Body mass index	Simple mean - Tophits	490	-0.100413	0.0147127	2.61248e-11	0.51
ML methods	MV physical activity	Body mass index	Penalised median - DF + HF	405	-0.0830013	0.018143	4.76581e-06	0.51
ML methods	MV physical activity	Body mass index	Penalised median - HF	405	-0.0830013	0.0179455	3.74259e-06	0.5
ML methods	MV physical activity	Body mass index	Weighted mode - HF	405	-0.0413083	0.0533005	0.438788	0.5
ML methods	MV physical activity	Body mass index	Penalised median - DF	490	-0.0351045	0.0185401	0.0582997	0.5
ML methods	MV physical activity	Body mass index	RE IVW - DF + HF	405	-0.0992659	0.0113934	7.73039e-17	0.5
ML methods	MV physical activity	Body mass index	Weighted median - HF	405	-0.0830041	0.0185975	8.07502e-06	0.49
ML methods	MV physical activity	Body mass index	Simple mode - HF	405	-0.112622	0.0655782	0.086679	0.49
ML methods	MV physical activity	Body mass index	Simple median - DF	490	-0.125374	0.0181567	5.01606e-12	0.49
ML methods	MV physical activity	Body mass index	Weighted median - DF	490	-0.0459986	0.0179428	0.0103585	0.49
ML methods	MV physical activity	Body mass index	FE Egger - DF + HF	405	-0.0366405	0.0418217	0.38097	0.49
ML methods	MV physical activity	Body mass index	Simple median - DF + HF	405	-0.116959	0.0184896	2.5215e-10	0.49
ML methods	MV physical activity	Body mass index	Weighted mode - DF	490	0.0320548	0.030791	0.298369	0.48
ML methods	MV physical activity	Body mass index	RE IVW - DF	490	-0.105083	0.0147405	3.65628e-12	0.47
ML methods	MV physical activity	Body mass index	Weighted median - Tophits	490	-0.0459986	0.0181514	0.0112716	0.46
ML methods	MV physical activity	Body mass index	RE IVW - HF	405	-0.0992659	0.0113934	7.73039e-17	0.46
ML methods	MV physical activity	Body mass index	FE IVW - HF	405	-0.0992659	0.0113934	2.96936e-18	0.45
ML methods	MV physical activity	Body mass index	RE Egger - HF	405	-0.0366405	0.0418217	0.381492	0.44
ML methods	MV physical activity	Body mass index	Simple median - HF	405	-0.116959	0.0178999	6.40126e-11	0.44
ML methods	MV physical activity	Body mass index	Penalised mode - HF	405	-0.0413083	0.0537622	0.442726	0.44
ML methods	MV physical activity	Body mass index	Penalised mode - Tophits	490	0.0320548	0.0356106	0.368485	0.41
ML methods	MV physical activity	Body mass index	FE IVW - DF + HF	405	-0.0992659	0.0113934	2.96936e-18	0.41
ML methods	MV physical activity	Body mass index	Simple median - Tophits	490	-0.125374	0.0184743	1.14949e-11	0.39
ML methods	MV physical activity	Body mass index	FE Egger - Tophits	490	0.0479373	0.0283727	0.0911132	0.37
new methods	MV physical activity	Body mass index	MR-PRESSO	372	-0.0988402	0.0139945	5.76206e-12
new methods	MV physical activity	Body mass index	LHC-MR	genomewide	-0.14	0.02	4.99e-18
Methods_category	outcome	exposure	method	nSNPs	GAMMA	95% CI	causal model P
new methods	MV physical activity	Body mass index	CAUSE		-0.09	(-0.11, -0.06)	7.4e−03
