# Supplementary material for: Distilling causality between physical activity traits and obesity via Mendelian randomization
Source: Commun Med (Lond). 2023 Nov 30;3:173. doi: 10.1038/s43856-023-00407-5 (PMC10689836; doi:10.1038/s43856-023-00407-5)
Supplement: Supplementary file 8 — Supplementary Data 5 [file 43856_2023_407_MOESM8_ESM.xlsx]

## Sheet: Supp Data 5
Supplementary Data 5. Bidirectional causal inference of screen time and BMI
Methods_category	outcome	exposure	method	nSNPs	beta	SE	P	MOE
Traditional MR	Body mass index	Screen time	MR Egger	65	1.40072	0.341938	0.000121973
Traditional MR	Body mass index	Screen time	Weighted median	65	0.37033	0.0371744	2.23636e-23
Traditional MR	Body mass index	Screen time	Inverse variance weighted	65	0.449121	0.0671285	2.22454e-11
Traditional MR	Body mass index	Screen time	Simple mode	65	0.413488	0.0953928	5.2695e-05
Traditional MR	Body mass index	Screen time	Weighted mode	65	0.340402	0.0839516	0.000138587
Traditional MR	Body mass index	Screen time	Robust adjusted profile score (RAPS)	65	0.455445	0.0701635	8.51541e-11
ML methods	Body mass index	Screen time	FE IVW - DF + HF	35	0.391928	0.0262209	1.62502e-50	0.86
ML methods	Body mass index	Screen time	Simple mean - Tophits	65	0.508964	0.0721191	1.476e-09	0.85
ML methods	Body mass index	Screen time	FE IVW - HF	36	0.433857	0.0256922	5.63661e-64	0.85
ML methods	Body mass index	Screen time	Simple median - DF	56	0.362317	0.0381541	2.17751e-21	0.85
ML methods	Body mass index	Screen time	Weighted median - Tophits	65	0.37033	0.0373787	3.86177e-23	0.84
ML methods	Body mass index	Screen time	Penalised median - Tophits	65	0.364021	0.0365808	2.49298e-23	0.84
ML methods	Body mass index	Screen time	Weighted median - HF	36	0.440158	0.0383231	1.56114e-30	0.84
ML methods	Body mass index	Screen time	RE IVW - HF	36	0.433857	0.027948	2.88559e-17	0.83
ML methods	Body mass index	Screen time	Penalised median - HF	36	0.440158	0.0383019	1.45069e-30	0.83
ML methods	Body mass index	Screen time	Penalised median - DF	56	0.360288	0.0378519	1.7595e-21	0.83
ML methods	Body mass index	Screen time	Simple median - Tophits	65	0.429187	0.0377419	5.7903e-30	0.82
ML methods	Body mass index	Screen time	Simple mean - DF + HF	35	0.378799	0.0297925	1.78473e-14	0.82
ML methods	Body mass index	Screen time	Simple mode - Tophits	65	0.413488	0.0979929	7.87025e-05	0.81
ML methods	Body mass index	Screen time	RE IVW - DF + HF	35	0.391928	0.0281757	1.35765e-15	0.81
ML methods	Body mass index	Screen time	Simple median - HF	36	0.44803	0.0377201	1.54447e-32	0.8
ML methods	Body mass index	Screen time	FE Egger - HF	36	0.180064	0.185155	0.330801	0.79
ML methods	Body mass index	Screen time	RE Egger - HF	36	0.180064	0.204622	0.385048	0.79
ML methods	Body mass index	Screen time	FE Egger - DF	56	0.657522	0.148666	9.74272e-06	0.79
ML methods	Body mass index	Screen time	Weighted median - DF	56	0.352017	0.0367431	9.65733e-22	0.79
ML methods	Body mass index	Screen time	Penalised median - DF + HF	35	0.391642	0.039398	2.76966e-23	0.79
ML methods	Body mass index	Screen time	FE IVW - Tophits	65	0.449388	0.0188188	4.97362e-126	0.78
ML methods	Body mass index	Screen time	Penalised mode - HF	36	0.427983	0.0997779	0.00013412	0.78
ML methods	Body mass index	Screen time	Simple median - DF + HF	35	0.429187	0.0385419	8.4189e-29	0.78
ML methods	Body mass index	Screen time	Simple mode - HF	36	0.42599	0.101429	0.000174433	0.77
ML methods	Body mass index	Screen time	FE IVW - DF	56	0.364695	0.0201722	4.66101e-73	0.77
ML methods	Body mass index	Screen time	Weighted median - DF + HF	35	0.388675	0.0375869	4.61143e-25	0.77
ML methods	Body mass index	Screen time	Simple mean - HF	36	0.433832	0.0297563	1.94853e-16	0.76
ML methods	Body mass index	Screen time	Weighted mode - DF	56	0.367138	0.1175	0.00284105	0.76
ML methods	Body mass index	Screen time	Weighted mode - DF + HF	35	0.423777	0.0859245	2.1041e-05	0.75
ML methods	Body mass index	Screen time	Penalised mode - DF + HF	35	0.423777	0.0869117	2.48609e-05	0.75
ML methods	Body mass index	Screen time	RE IVW - Tophits	65	0.449388	0.0671704	6.4828e-09	0.72
ML methods	Body mass index	Screen time	Weighted mode - Tophits	65	0.340402	0.0828004	0.000114344	0.72
ML methods	Body mass index	Screen time	Simple mean - DF	56	0.368607	0.0434453	1.42618e-11	0.72
ML methods	Body mass index	Screen time	Penalised mode - DF	56	0.37551	0.126307	0.00437028	0.71
ML methods	Body mass index	Screen time	Penalised mode - Tophits	65	0.358673	0.0944153	0.00032606	0.7
ML methods	Body mass index	Screen time	Weighted mode - HF	36	0.427983	0.0998064	0.000134604	0.7
ML methods	Body mass index	Screen time	Simple mode - DF	56	0.425745	0.12068	0.000854076	0.7
ML methods	Body mass index	Screen time	FE Egger - Tophits	65	1.41986	0.167068	1.91736e-17	0.69
ML methods	Body mass index	Screen time	RE Egger - DF + HF	35	0.0624742	0.231312	0.788776	0.69
ML methods	Body mass index	Screen time	RE IVW - DF	56	0.364695	0.0435016	2.07733e-11	0.68
ML methods	Body mass index	Screen time	FE Egger - DF + HF	35	0.0624742	0.213796	0.770123	0.68
ML methods	Body mass index	Screen time	Simple mode - DF + HF	35	0.423777	0.0900681	4.12974e-05	0.67
ML methods	Body mass index	Screen time	RE Egger - DF	56	0.657522	0.309835	0.0384267	0.56
ML methods	Body mass index	Screen time	RE Egger - Tophits	65	1.41986	0.492546	0.00538701	0.55
new methods	Body mass index	Screen time	MR-PRESSO	45	0.401278	0.0375619	8.36954e-14
new methods	Body mass index	Screen time	LHC-MR	genomewide	0.3	0.07	1.09e-05
Methods_category	outcome	exposure	method	nSNPs	GAMMA	95% CI	causal model P
new methods	Body mass index	Screen time	CAUSE	genomewide	0.31	(0.28, 0.35)	6.7e-28
Methods_category	outcome	exposure	method	nSNPs	beta	SE	P	MOE
Traditional MR	Screen time	Body mass index	MR Egger	491	0.0579788	0.0281513	0.0399707
Traditional MR	Screen time	Body mass index	Weighted median	491	0.115385	0.007407	1.03056e-54
Traditional MR	Screen time	Body mass index	Inverse variance weighted	491	0.166977	0.01078	4.08967e-54
Traditional MR	Screen time	Body mass index	Simple mode	491	0.184633	0.0291206	5.21193e-10
Traditional MR	Screen time	Body mass index	Weighted mode	491	0.103704	0.017327	4.18005e-09
Traditional MR	Screen time	Body mass index	Robust adjusted profile score (RAPS)	491	0.172871	0.0114076	7.12555e-52
ML methods	Screen time	Body mass index	Weighted median - HF	226	0.161943	0.007512	4.46207e-103	0.74
ML methods	Screen time	Body mass index	FE IVW - Tophits	491	0.166798	0.00300457	0	0.73
ML methods	Screen time	Body mass index	Simple median - HF	226	0.178983	0.00755911	6.11485e-124	0.73
ML methods	Screen time	Body mass index	Penalised median - HF	226	0.161948	0.00786029	2.56252e-94	0.73
ML methods	Screen time	Body mass index	FE IVW - HF	226	0.169843	0.00467153	2.03288e-289	0.71
ML methods	Screen time	Body mass index	RE IVW - DF	490	0.16582	0.0107045	2.51788e-44	0.71
ML methods	Screen time	Body mass index	Weighted median - Tophits	491	0.115385	0.00720898	1.16642e-57	0.7
ML methods	Screen time	Body mass index	Simple mean - DF	490	0.165229	0.0105614	5.04474e-45	0.7
ML methods	Screen time	Body mass index	Simple mean - HF	226	0.17126	0.00503736	1.31024e-90	0.69
ML methods	Screen time	Body mass index	Penalised median - Tophits	491	0.116413	0.00720623	1.05486e-58	0.68
ML methods	Screen time	Body mass index	FE IVW - DF + HF	225	0.169412	0.00467587	1.96841e-287	0.68
ML methods	Screen time	Body mass index	Simple mean - Tophits	491	0.166164	0.0106276	5.369e-45	0.67
ML methods	Screen time	Body mass index	Simple mode - DF	490	0.185019	0.0278498	8.18491e-11	0.67
ML methods	Screen time	Body mass index	Simple mode - Tophits	491	0.184633	0.0285488	2.41825e-10	0.66
ML methods	Screen time	Body mass index	FE IVW - DF	490	0.16582	0.00300467	0	0.64
ML methods	Screen time	Body mass index	FE Egger - HF	226	0.136281	0.0153366	6.33713e-19	0.63
ML methods	Screen time	Body mass index	Weighted mode - HF	226	0.169156	0.0181954	1.30864e-17	0.63
ML methods	Screen time	Body mass index	Weighted median - DF	490	0.115385	0.00730949	3.90989e-56	0.63
ML methods	Screen time	Body mass index	Simple mean - DF + HF	225	0.170916	0.00502508	1.97453e-90	0.63
ML methods	Screen time	Body mass index	RE IVW - DF + HF	225	0.169412	0.00507805	7.35804e-89	0.63
ML methods	Screen time	Body mass index	Simple median - DF + HF	225	0.178183	0.00712966	7.50021e-138	0.63
ML methods	Screen time	Body mass index	Simple mode - HF	226	0.187546	0.0260589	9.09368e-12	0.62
ML methods	Screen time	Body mass index	Penalised median - DF	490	0.116413	0.00718066	4.14344e-59	0.62
ML methods	Screen time	Body mass index	Weighted mode - DF	490	0.100423	0.0191611	2.37964e-07	0.62
ML methods	Screen time	Body mass index	Weighted median - DF + HF	225	0.161887	0.00762812	5.92975e-100	0.62
ML methods	Screen time	Body mass index	FE Egger - Tophits	491	0.0460213	0.00820527	2.03788e-08	0.61
ML methods	Screen time	Body mass index	Simple median - Tophits	491	0.18767	0.00746782	2.30564e-139	0.61
ML methods	Screen time	Body mass index	FE Egger - DF	490	0.048181	0.00821089	4.41257e-09	0.61
ML methods	Screen time	Body mass index	Simple median - DF	490	0.187597	0.00715997	2.59937e-151	0.61
ML methods	Screen time	Body mass index	Penalised median - DF + HF	225	0.161892	0.00790703	3.63967e-93	0.61
ML methods	Screen time	Body mass index	RE IVW - Tophits	491	0.166798	0.0107728	2.62805e-44	0.6
ML methods	Screen time	Body mass index	Penalised mode - DF	490	0.104653	0.0182976	1.86267e-08	0.6
ML methods	Screen time	Body mass index	RE IVW - HF	226	0.169843	0.00509601	5.49261e-89	0.59
ML methods	Screen time	Body mass index	Penalised mode - HF	226	0.169156	0.0191681	3.11093e-16	0.59
ML methods	Screen time	Body mass index	Simple mode - DF + HF	225	0.187174	0.0269785	4.22625e-11	0.59
ML methods	Screen time	Body mass index	RE Egger - HF	226	0.136281	0.0168806	4.17765e-14	0.57
ML methods	Screen time	Body mass index	FE Egger - DF + HF	225	0.1377	0.0153656	3.20083e-19	0.57
ML methods	Screen time	Body mass index	Weighted mode - Tophits	491	0.103704	0.0172891	3.87788e-09	0.56
ML methods	Screen time	Body mass index	Penalised mode - Tophits	491	0.1082	0.0165457	1.55434e-10	0.56
ML methods	Screen time	Body mass index	Weighted mode - DF + HF	225	0.169374	0.0173217	4.94294e-19	0.54
ML methods	Screen time	Body mass index	RE Egger - DF + HF	225	0.1377	0.0168386	2.18416e-14	0.53
ML methods	Screen time	Body mass index	Penalised mode - DF + HF	225	0.169374	0.018541	3.99551e-17	0.52
ML methods	Screen time	Body mass index	RE Egger - DF	490	0.048181	0.0299767	0.108639	0.51
ML methods	Screen time	Body mass index	RE Egger - Tophits	491	0.0460213	0.0301534	0.127596	0.5
new methods	Screen time	Body mass index	MR-PRESSO	357	0.16	0.01	1.35e-74
new methods	Screen time	Body mass index	LHC-MR	genomewide	0.19	0.02	8.6e-26
Methods_category	outcome	exposure	method	nSNPs	GAMMA	95% CI	causal model P
new methods	Screen time	Body mass index	CAUSE	genomewide	0.18	(0.16, 0.19)	1.1e-14
