# Supplementary material for: Distilling causality between physical activity traits and obesity via Mendelian randomization
Source: Commun Med (Lond). 2023 Nov 30;3:173. doi: 10.1038/s43856-023-00407-5 (PMC10689836; doi:10.1038/s43856-023-00407-5)
Supplement: Supplementary file 9 — Supplementary Data 6 [file 43856_2023_407_MOESM9_ESM.xlsx]

## Sheet: Supp Data 6
Supplementary Data 6. Bidirectional causal inference of MV physical activity and years of schooling
Methods_category	outcome	exposure	method	nSNPs	beta	SE	P	MOE
Traditional MR	Years of schooling	MV physical activity	MR Egger	18	-0.089189	0.258444	0.734514
Traditional MR	Years of schooling	MV physical activity	Weighted median	18	0.233436	0.0360582	9.55334e-11
Traditional MR	Years of schooling	MV physical activity	Inverse variance weighted	18	0.353688	0.0713206	7.08093e-07
Traditional MR	Years of schooling	MV physical activity	Simple mode	18	0.280938	0.0528393	5.67834e-05
Traditional MR	Years of schooling	MV physical activity	Weighted mode	18	0.248847	0.0796847	0.00619304
Traditional MR	Years of schooling	MV physical activity	Robust adjusted profile score (RAPS)	18	0.325047	0.0518378	3.59996e-10
ML methods	Years of schooling	MV physical activity	Simple mean - HF	13	0.307604	0.024582	3.0281e-08	0.76
ML methods	Years of schooling	MV physical activity	Weighted median - HF	13	0.271393	0.0373507	3.70039e-13	0.75
ML methods	Years of schooling	MV physical activity	Penalised median - Tophits	18	0.257189	0.0387013	3.02186e-11	0.74
ML methods	Years of schooling	MV physical activity	FE IVW - Tophits	18	0.357608	0.0226179	2.61945e-56	0.71
ML methods	Years of schooling	MV physical activity	RE IVW - HF	13	0.31348	0.028315	1.18031e-07	0.71
ML methods	Years of schooling	MV physical activity	Simple median - Tophits	18	0.312269	0.039208	1.6602e-15	0.7
ML methods	Years of schooling	MV physical activity	Penalised median - HF	13	0.271393	0.0382287	1.25475e-12	0.66
ML methods	Years of schooling	MV physical activity	Simple mode - Tophits	18	0.280938	0.0507897	3.6624e-05	0.65
ML methods	Years of schooling	MV physical activity	FE IVW - HF	13	0.31348	0.0269382	2.67325e-31	0.64
ML methods	Years of schooling	MV physical activity	Simple median - HF	13	0.293671	0.0401091	2.44678e-13	0.64
ML methods	Years of schooling	MV physical activity	Weighted median - Tophits	18	0.233436	0.0356372	5.7411e-11	0.63
ML methods	Years of schooling	MV physical activity	Weighted mode - Tophits	18	0.248847	0.0765582	0.00470756	0.62
ML methods	Years of schooling	MV physical activity	Penalised mode - Tophits	18	0.258474	0.0616653	0.000612679	0.55
ML methods	Years of schooling	MV physical activity	Simple mode - HF	13	0.259905	0.0549642	0.000489697	0.54
ML methods	Years of schooling	MV physical activity	Simple mean - Tophits	18	0.334985	0.0600556	3.33268e-05	0.52
ML methods	Years of schooling	MV physical activity	Penalised mode - HF	13	0.249977	0.0488939	0.000256362	0.49
ML methods	Years of schooling	MV physical activity	RE IVW - Tophits	18	0.357608	0.0708818	9.97149e-05	0.47
ML methods	Years of schooling	MV physical activity	Weighted mode - HF	13	0.249977	0.0486486	0.000245642	0.47
ML methods	Years of schooling	MV physical activity	FE Egger - Tophits	18	-0.303033	0.111376	0.00651201	0.46
ML methods	Years of schooling	MV physical activity	FE Egger - HF	13	-0.131024	0.18434	0.477225	0.42
ML methods	Years of schooling	MV physical activity	RE Egger - HF	13	-0.131024	0.1915	0.508007	0.35
ML methods	Years of schooling	MV physical activity	RE Egger - Tophits	18	-0.303033	0.372757	0.428179	0.3
new methods	Years of schooling	MV physical activity	MR-PRESSO	13	0.308695	0.0276333	1.06902e-07
new methods	Years of schooling	MV physical activity	LHC-MR	genomewide	0.11	3.88	0.98
Methods_category	outcome	exposure	method	nSNPs	GAMMA	95% CI	causal model P
new methods	Years of schooling	MV physical activity	CAUSE		0.21	(0.17, 0.24)	2.4e-27
Methods_category	outcome	exposure	method	nSNPs	beta	SE	P	MOE
Traditional MR	MV physical activity	Years of schooling	MR Egger	303	0.518988	0.0915828	3.40303e-08
Traditional MR	MV physical activity	Years of schooling	Weighted median	303	0.490757	0.028481	1.55336e-66
Traditional MR	MV physical activity	Years of schooling	Inverse variance weighted	303	0.457485	0.0229367	1.6393e-88
Traditional MR	MV physical activity	Years of schooling	Simple mode	303	0.558236	0.0983228	3.20742e-08
Traditional MR	MV physical activity	Years of schooling	Weighted mode	303	0.550905	0.0878017	1.21506e-09
Traditional MR	MV physical activity	Years of schooling	Robust adjusted profile score (RAPS)	303	0.478112	0.0234247	1.34729e-92
ML methods	MV physical activity	Years of schooling	Simple median - HF	271	0.491349	0.0283587	2.98265e-67	0.78
ML methods	MV physical activity	Years of schooling	Simple median - Tophits	303	0.491349	0.026867	1.02773e-74	0.76
ML methods	MV physical activity	Years of schooling	Penalised median - Tophits	303	0.515206	0.0278504	2.10213e-76	0.75
ML methods	MV physical activity	Years of schooling	FE IVW - HF	271	0.46661	0.0180217	8.29289e-148	0.74
ML methods	MV physical activity	Years of schooling	FE IVW - Tophits	303	0.458104	0.0175741	8.62112e-150	0.73
ML methods	MV physical activity	Years of schooling	RE IVW - HF	271	0.46661	0.0180217	3.95692e-75	0.73
ML methods	MV physical activity	Years of schooling	Weighted median - HF	271	0.501163	0.0276808	2.90673e-73	0.73
ML methods	MV physical activity	Years of schooling	Penalised median - HF	271	0.501544	0.0280658	2.00943e-71	0.73
ML methods	MV physical activity	Years of schooling	Weighted median - Tophits	303	0.490757	0.0282093	8.69282e-68	0.71
ML methods	MV physical activity	Years of schooling	Simple mean - Tophits	303	0.480372	0.0238575	9.14728e-58	0.68
ML methods	MV physical activity	Years of schooling	RE IVW - Tophits	303	0.458104	0.0229875	5.43278e-57	0.67
ML methods	MV physical activity	Years of schooling	FE Egger - Tophits	303	0.429108	0.0729121	3.97393e-09	0.67
ML methods	MV physical activity	Years of schooling	Simple mean - HF	271	0.493344	0.0189199	1.00902e-75	0.67
ML methods	MV physical activity	Years of schooling	Weighted mode - Tophits	303	0.550905	0.0872414	9.6582e-10	0.65
ML methods	MV physical activity	Years of schooling	Simple mode - HF	271	0.555198	0.0931583	7.86748e-09	0.64
ML methods	MV physical activity	Years of schooling	Weighted mode - HF	271	0.551141	0.0832435	1.92002e-10	0.63
ML methods	MV physical activity	Years of schooling	Simple mode - Tophits	303	0.558236	0.099684	4.81962e-08	0.59
ML methods	MV physical activity	Years of schooling	FE Egger - HF	271	0.475407	0.074118	1.41577e-10	0.58
ML methods	MV physical activity	Years of schooling	Penalised mode - HF	271	0.551141	0.0834007	2.06458e-10	0.56
ML methods	MV physical activity	Years of schooling	RE Egger - Tophits	303	0.429108	0.0958019	1.06559e-05	0.55
ML methods	MV physical activity	Years of schooling	RE Egger - HF	271	0.475407	0.074118	6.34173e-10	0.54
ML methods	MV physical activity	Years of schooling	Penalised mode - Tophits	303	0.550905	0.0877125	1.17176e-09	0.52
new methods	MV physical activity	Years of schooling	MR-PRESSO	399	0.470839	0.0212245	4.65995e-65
new methods	MV physical activity	Years of schooling	LHC-MR	genomewide	0.35	0.44	0.42
Methods_category	outcome	exposure	method	nSNPs	GAMMA	95% CI	causal model P
new methods	MV physical activity	Years of schooling	CAUSE		0.4	(0.37, 0.44)	2.1e-30
