# Supplementary material for: Distilling causality between physical activity traits and obesity via Mendelian randomization
Source: Commun Med (Lond). 2023 Nov 30;3:173. doi: 10.1038/s43856-023-00407-5 (PMC10689836; doi:10.1038/s43856-023-00407-5)
Supplement: Supplementary file 10 — Supplementary Data 7 [file 43856_2023_407_MOESM10_ESM.xlsx]

## Sheet: Supp Data 7
Supplementary Data 7. Bidirectional causal inference of screen time and years of schooling
Methods_category	outcome	exposure	method	nSNPs	beta	SE	P	MOE
Traditional MR	Years of schooling	Screen time	MR Egger	89	-0.350184	0.20643	0.0933888
Traditional MR	Years of schooling	Screen time	Weighted median	89	-0.452626	0.0332467	3.29817e-42
Traditional MR	Years of schooling	Screen time	Inverse variance weighted	89	-0.572973	0.0446442	1.0548e-37
Traditional MR	Years of schooling	Screen time	Simple mode	89	-0.309701	0.0758697	9.80114e-05
Traditional MR	Years of schooling	Screen time	Weighted mode	89	-0.314967	0.0600874	1.08e-06
Traditional MR	Years of schooling	Screen time	Robust adjusted profile score (RAPS)	89	-0.517413	0.0459744	2.20357e-29
ML methods	Years of schooling	Screen time	Simple mode - DF + HF	48	-0.288004	0.0896265	0.00237146	0.7
ML methods	Years of schooling	Screen time	Simple mode - DF	78	-0.284748	0.0927166	0.00294605	0.68
ML methods	Years of schooling	Screen time	Simple mode - Tophits	89	-0.309701	0.081539	0.000267644	0.65
ML methods	Years of schooling	Screen time	Penalised median - DF	78	-0.347434	0.0310922	5.44757e-29	0.65
ML methods	Years of schooling	Screen time	Penalised mode - DF	78	-0.284748	0.0839304	0.00109569	0.63
ML methods	Years of schooling	Screen time	Weighted mode - DF	78	-0.292516	0.079424	0.000426164	0.61
ML methods	Years of schooling	Screen time	Weighted mode - Tophits	89	-0.314967	0.0646101	4.78792e-06	0.6
ML methods	Years of schooling	Screen time	Penalised mode - DF + HF	48	-0.292223	0.0883006	0.00180025	0.6
ML methods	Years of schooling	Screen time	Penalised mode - Tophits	89	-0.304435	0.0737341	8.27051e-05	0.59
ML methods	Years of schooling	Screen time	RE Egger - Tophits	89	-1.2883	0.358797	0.000545279	0.58
ML methods	Years of schooling	Screen time	Weighted median - DF	78	-0.358587	0.0314536	4.15589e-30	0.57
ML methods	Years of schooling	Screen time	RE Egger - DF	78	-0.646702	0.311643	0.0413581	0.56
ML methods	Years of schooling	Screen time	Weighted median - Tophits	89	-0.452626	0.031241	1.43836e-47	0.55
ML methods	Years of schooling	Screen time	FE Egger - DF + HF	48	-0.40248	0.18796	0.0322495	0.54
ML methods	Years of schooling	Screen time	RE Egger - HF	47	-0.297882	0.24452	0.229484	0.53
ML methods	Years of schooling	Screen time	RE Egger - DF + HF	48	-0.40248	0.216627	0.0695848	0.53
ML methods	Years of schooling	Screen time	Weighted mode - DF + HF	48	-0.292223	0.0864386	0.00146344	0.53
ML methods	Years of schooling	Screen time	Weighted mode - HF	47	-0.408525	0.085048	1.69465e-05	0.52
ML methods	Years of schooling	Screen time	FE Egger - DF	78	-0.646702	0.15334	2.4709e-05	0.5
ML methods	Years of schooling	Screen time	Simple mean - Tophits	89	-0.505291	0.0423654	4.47024e-20	0.49
ML methods	Years of schooling	Screen time	Simple mean - DF	78	-0.425938	0.0361787	6.82411e-19	0.48
ML methods	Years of schooling	Screen time	RE IVW - DF	78	-0.454761	0.0357931	1.38455e-20	0.48
ML methods	Years of schooling	Screen time	Simple median - DF	78	-0.43448	0.0320794	8.60769e-42	0.48
ML methods	Years of schooling	Screen time	RE IVW - DF + HF	48	-0.413482	0.0246096	1.68494e-21	0.48
ML methods	Years of schooling	Screen time	Weighted median - DF + HF	48	-0.355383	0.0330074	4.93995e-27	0.48
ML methods	Years of schooling	Screen time	Penalised mode - HF	47	-0.408525	0.086359	2.15825e-05	0.47
ML methods	Years of schooling	Screen time	Simple mean - DF + HF	48	-0.389594	0.0250565	3.73355e-20	0.47
ML methods	Years of schooling	Screen time	Penalised median - Tophits	89	-0.362063	0.0335256	3.45736e-27	0.46
ML methods	Years of schooling	Screen time	Simple mode - HF	47	-0.442494	0.0945743	2.56067e-05	0.46
ML methods	Years of schooling	Screen time	Penalised median - DF + HF	48	-0.354824	0.0322758	4.10563e-28	0.46
ML methods	Years of schooling	Screen time	Penalised median - HF	47	-0.503132	0.0351091	1.41039e-46	0.44
ML methods	Years of schooling	Screen time	FE Egger - HF	47	-0.297882	0.18715	0.111456	0.43
ML methods	Years of schooling	Screen time	FE IVW - DF	78	-0.454761	0.0171464	5.3731e-155	0.43
ML methods	Years of schooling	Screen time	Simple median - DF + HF	48	-0.382282	0.0321906	1.58511e-32	0.42
ML methods	Years of schooling	Screen time	FE IVW - Tophits	89	-0.573582	0.0162158	4.65667e-274	0.39
ML methods	Years of schooling	Screen time	FE Egger - Tophits	89	-1.2883	0.150193	9.6862e-18	0.39
ML methods	Years of schooling	Screen time	Weighted median - HF	47	-0.507322	0.0334955	8.05886e-52	0.39
ML methods	Years of schooling	Screen time	FE IVW - HF	47	-0.546699	0.0223832	9.38428e-132	0.38
ML methods	Years of schooling	Screen time	FE IVW - DF + HF	48	-0.413482	0.0215926	9.82935e-82	0.38
ML methods	Years of schooling	Screen time	RE IVW - HF	47	-0.546699	0.0283533	1.13236e-23	0.37
ML methods	Years of schooling	Screen time	RE IVW - Tophits	89	-0.573582	0.0447274	7.58985e-22	0.36
ML methods	Years of schooling	Screen time	Simple mean - HF	47	-0.544399	0.0286066	1.93779e-23	0.36
ML methods	Years of schooling	Screen time	Simple median - HF	47	-0.535335	0.0349017	4.23833e-53	0.32
ML methods	Years of schooling	Screen time	Simple median - Tophits	89	-0.4875	0.0315899	9.9527e-54	0.3
new methods	Years of schooling	Screen time	MR-PRESSO	72	-0.490877	0.0325443	7.77564e-24
new methods	Years of schooling	Screen time	LHC-MR	genomewide	0.55	0.08	3.461e-11
Methods_category	outcome	exposure	method	nSNPs	GAMMA	95% CI	causal model P
new methods	Years of schooling	Screen time	CAUSE		-0.18	(-0.19, -0.16)	1.2e-07
Methods_category	outcome	exposure	method	nSNPs	beta	SE	P	MOE
Traditional MR	Screen time	Years of schooling	MR Egger	298	-0.353462	0.0656411	1.4798e-07
Traditional MR	Screen time	Years of schooling	Weighted median	298	-0.258318	0.0125893	1.46113e-93
Traditional MR	Screen time	Years of schooling	Inverse variance weighted	298	-0.336333	0.0165263	4.51235e-92
Traditional MR	Screen time	Years of schooling	Simple mode	298	-0.405009	0.0478434	1.18907e-15
Traditional MR	Screen time	Years of schooling	Weighted mode	298	-0.258806	0.0459019	3.99787e-08
Traditional MR	Screen time	Years of schooling	Robust adjusted profile score (RAPS)	298	-0.336054	0.0211338	6.21022e-57
ML methods	Screen time	Years of schooling	RE IVW - DF	292	-0.324618	0.0158374	2.09412e-58	0.66
ML methods	Screen time	Years of schooling	FE Egger - HF	151	-0.339134	0.0426591	1.867e-15	0.61
ML methods	Screen time	Years of schooling	FE Egger - DF + HF	151	-0.302769	0.0381172	1.97185e-15	0.59
ML methods	Screen time	Years of schooling	Weighted median - Tophits	298	-0.258318	0.0126201	4.09075e-93	0.58
ML methods	Screen time	Years of schooling	RE Egger - DF	292	-0.433994	0.0726872	6.89116e-09	0.58
ML methods	Screen time	Years of schooling	Weighted median - DF + HF	151	-0.315853	0.0126905	9.78344e-137	0.58
ML methods	Screen time	Years of schooling	Simple mode - HF	151	-0.440549	0.0495385	1.76086e-15	0.57
ML methods	Screen time	Years of schooling	Simple mode - DF + HF	151	-0.433872	0.0494457	3.53258e-15	0.57
ML methods	Screen time	Years of schooling	Weighted median - DF	292	-0.255397	0.012656	1.47157e-90	0.56
ML methods	Screen time	Years of schooling	RE Egger - DF + HF	151	-0.302769	0.042376	3.72386e-11	0.55
ML methods	Screen time	Years of schooling	Penalised mode - DF + HF	151	-0.252446	0.0416687	1.06087e-08	0.55
ML methods	Screen time	Years of schooling	Weighted median - HF	151	-0.335402	0.0128113	4.45834e-151	0.54
ML methods	Screen time	Years of schooling	Weighted mode - Tophits	298	-0.258806	0.0451378	2.41606e-08	0.53
ML methods	Screen time	Years of schooling	Simple mean - DF + HF	151	-0.327262	0.00902856	4.26896e-76	0.53
ML methods	Screen time	Years of schooling	Weighted mode - DF + HF	151	-0.252446	0.041095	6.9435e-09	0.53
ML methods	Screen time	Years of schooling	Simple mean - Tophits	298	-0.337663	0.0175453	3.77505e-54	0.52
ML methods	Screen time	Years of schooling	Simple mode - DF	292	-0.408193	0.0487323	2.34626e-15	0.52
ML methods	Screen time	Years of schooling	Simple mean - DF	292	-0.324195	0.0168487	8.48667e-54	0.51
ML methods	Screen time	Years of schooling	FE Egger - DF	292	-0.433994	0.0268795	1.21342e-58	0.51
ML methods	Screen time	Years of schooling	Penalised mode - DF	292	-0.260363	0.0502042	4.02919e-07	0.51
ML methods	Screen time	Years of schooling	Penalised median - Tophits	298	-0.274488	0.0126744	5.23183e-104	0.5
ML methods	Screen time	Years of schooling	RE IVW - Tophits	298	-0.337066	0.0165334	2.16522e-58	0.49
ML methods	Screen time	Years of schooling	RE IVW - HF	151	-0.351431	0.00839356	1.20039e-84	0.49
ML methods	Screen time	Years of schooling	RE Egger - Tophits	298	-0.411752	0.0765222	1.50971e-07	0.48
ML methods	Screen time	Years of schooling	Simple median - DF + HF	151	-0.354863	0.0129417	1.57487e-165	0.48
ML methods	Screen time	Years of schooling	Penalised median - DF + HF	151	-0.316401	0.0120817	3.59515e-151	0.48
ML methods	Screen time	Years of schooling	Weighted mode - HF	151	-0.260213	0.045347	5.11967e-08	0.47
ML methods	Screen time	Years of schooling	FE IVW - Tophits	298	-0.337066	0.00541949	0	0.46
ML methods	Screen time	Years of schooling	FE IVW - DF	292	-0.324618	0.00541273	0	0.46
ML methods	Screen time	Years of schooling	FE IVW - DF + HF	151	-0.337806	0.00783263	0	0.45
ML methods	Screen time	Years of schooling	Simple median - HF	151	-0.361315	0.0122778	2.39392e-190	0.44
ML methods	Screen time	Years of schooling	Penalised mode - HF	151	-0.260213	0.0457067	6.36679e-08	0.43
ML methods	Screen time	Years of schooling	Simple mode - Tophits	298	-0.405009	0.0456122	6.52835e-17	0.42
ML methods	Screen time	Years of schooling	Simple median - DF	292	-0.334809	0.0120426	4.10822e-170	0.42
ML methods	Screen time	Years of schooling	Penalised median - DF	292	-0.272399	0.012503	3.10565e-105	0.42
ML methods	Screen time	Years of schooling	Weighted mode - DF	292	-0.256572	0.0475608	1.42422e-07	0.42
ML methods	Screen time	Years of schooling	RE IVW - DF + HF	151	-0.337806	0.00846447	8.86027e-82	0.41
ML methods	Screen time	Years of schooling	Simple mean - HF	151	-0.337625	0.00902549	6.0332e-78	0.4
ML methods	Screen time	Years of schooling	Penalised mode - Tophits	298	-0.263375	0.0489916	1.54407e-07	0.39
ML methods	Screen time	Years of schooling	FE IVW - HF	151	-0.351431	0.00797802	0	0.38
ML methods	Screen time	Years of schooling	FE Egger - Tophits	298	-0.411752	0.0263496	4.80703e-55	0.37
ML methods	Screen time	Years of schooling	Penalised median - HF	151	-0.336826	0.0123613	1.7316e-163	0.37
ML methods	Screen time	Years of schooling	Simple median - Tophits	298	-0.341196	0.0117727	1.10725e-184	0.34
ML methods	Screen time	Years of schooling	RE Egger - HF	151	-0.339134	0.0455227	7.01878e-12	0.34
new methods	Screen time	Years of schooling	MR-PRESSO	237	-0.333343	0.0119912	8.5421e-76
new methods	Screen time	Years of schooling	LHC-MR	genomewide	-0.68	0.0326	2.314e-96
Methods_category	outcome	exposure	method	nSNPs	GAMMA	95% CI	causal model P
new methods	Screen time	Years of schooling	CAUSE	genomewide	-0.35	(-0.38, -0.32)	6.3e-59
