# Supplementary material for: Distilling causality between physical activity traits and obesity via Mendelian randomization
Source: Commun Med (Lond). 2023 Nov 30;3:173. doi: 10.1038/s43856-023-00407-5 (PMC10689836; doi:10.1038/s43856-023-00407-5)
Supplement: Supplementary file 11 — Supplementary Data 8 [file 43856_2023_407_MOESM11_ESM.xlsx]

## Sheet: Supp Data 8
Supplementary Data 8. Bidirectional causal inference from BMI to years of schooling
Methods_category	outcome	exposure	method	nSNPs	beta	SE	P	MOE
Traditional MR	Years of schooling	Body mass index	MR Egger	493	-0.0499832	0.0387396	0.197577
Traditional MR	Years of schooling	Body mass index	Weighted median	493	-0.101117	0.0116709	4.55498e-18
Traditional MR	Years of schooling	Body mass index	Inverse variance weighted	493	-0.148037	0.0136651	2.39516e-27
Traditional MR	Years of schooling	Body mass index	Simple mode	493	-0.136319	0.0489802	0.00559064
Traditional MR	Years of schooling	Body mass index	Weighted mode	493	-0.0942172	0.0300798	0.00183815
Traditional MR	Years of schooling	Body mass index	Robust adjusted profile score (RAPS)	493	-0.139838	0.0136279	1.05449e-24
ML methods	Years of schooling	Body mass index	Simple mode - Tophits	493	-0.136319	0.0457375	0.00302063	0.67
ML methods	Years of schooling	Body mass index	Weighted mode - Tophits	493	-0.0942172	0.0308068	0.00234705	0.67
ML methods	Years of schooling	Body mass index	RE Egger - DF + HF	319	-0.1132	0.025256	1.03382e-05	0.66
ML methods	Years of schooling	Body mass index	Simple mean - DF	487	-0.128416	0.0125847	2.78338e-22	0.65
ML methods	Years of schooling	Body mass index	Simple mode - DF	487	-0.13569	0.0483328	0.00519503	0.64
ML methods	Years of schooling	Body mass index	Penalised mode - DF	487	-0.0983539	0.031485	0.00189176	0.63
ML methods	Years of schooling	Body mass index	Penalised mode - DF + HF	319	-0.103937	0.0267261	0.000122601	0.63
ML methods	Years of schooling	Body mass index	Simple mode - DF + HF	319	-0.141481	0.0463665	0.00246999	0.62
ML methods	Years of schooling	Body mass index	RE IVW - DF	487	-0.139846	0.0126665	1.93216e-25	0.6
ML methods	Years of schooling	Body mass index	Simple median - DF	487	-0.147301	0.010815	3.04265e-42	0.6
ML methods	Years of schooling	Body mass index	FE Egger - DF + HF	319	-0.1132	0.0226243	5.63056e-07	0.6
ML methods	Years of schooling	Body mass index	RE IVW - Tophits	493	-0.148005	0.0136636	1.14557e-24	0.59
ML methods	Years of schooling	Body mass index	Penalised mode - HF	318	-0.103258	0.029234	0.000473449	0.59
ML methods	Years of schooling	Body mass index	Weighted median - HF	318	-0.126284	0.011547	7.70617e-28	0.58
ML methods	Years of schooling	Body mass index	Simple mode - HF	318	-0.141006	0.0442291	0.00157519	0.58
ML methods	Years of schooling	Body mass index	RE Egger - DF	487	-0.060518	0.039559	0.126714	0.58
ML methods	Years of schooling	Body mass index	Weighted median - DF + HF	319	-0.121829	0.0115979	8.23806e-26	0.58
ML methods	Years of schooling	Body mass index	Weighted mode - DF + HF	319	-0.103937	0.0252189	4.80944e-05	0.58
ML methods	Years of schooling	Body mass index	Simple mean - Tophits	493	-0.134986	0.0133733	6.71925e-22	0.57
ML methods	Years of schooling	Body mass index	Weighted mode - DF	487	-0.0936869	0.0302506	0.00206774	0.57
ML methods	Years of schooling	Body mass index	Weighted mode - HF	318	-0.103258	0.0281679	0.000289	0.56
ML methods	Years of schooling	Body mass index	FE Egger - DF	487	-0.060518	0.0171513	0.000417939	0.56
ML methods	Years of schooling	Body mass index	RE Egger - HF	318	-0.112032	0.0251594	1.17681e-05	0.55
ML methods	Years of schooling	Body mass index	FE Egger - HF	318	-0.112032	0.0226157	7.28132e-07	0.54
ML methods	Years of schooling	Body mass index	Penalised mode - Tophits	493	-0.101234	0.0305495	0.000988297	0.53
ML methods	Years of schooling	Body mass index	Simple mean - DF + HF	319	-0.141189	0.00778352	5.54367e-51	0.52
ML methods	Years of schooling	Body mass index	Simple median - DF + HF	319	-0.146988	0.0116964	3.20936e-36	0.52
ML methods	Years of schooling	Body mass index	Weighted median - DF	487	-0.10057	0.0114353	1.4344e-18	0.51
ML methods	Years of schooling	Body mass index	RE Egger - Tophits	493	-0.0559349	0.0427782	0.191635	0.5
ML methods	Years of schooling	Body mass index	Penalised median - Tophits	493	-0.0995823	0.0114172	2.73032e-18	0.5
ML methods	Years of schooling	Body mass index	RE IVW - HF	318	-0.142515	0.00772684	4.0443e-52	0.49
ML methods	Years of schooling	Body mass index	FE IVW - Tophits	493	-0.148005	0.00549711	1.14609e-159	0.48
ML methods	Years of schooling	Body mass index	Simple mean - HF	318	-0.145943	0.0077983	3.62091e-53	0.48
ML methods	Years of schooling	Body mass index	Simple median - HF	318	-0.147936	0.0110063	3.47761e-41	0.48
ML methods	Years of schooling	Body mass index	Penalised median - DF	487	-0.0994321	0.0119029	6.62071e-17	0.48
ML methods	Years of schooling	Body mass index	Weighted median - Tophits	493	-0.101117	0.0111413	1.128e-19	0.47
ML methods	Years of schooling	Body mass index	Penalised median - HF	318	-0.125585	0.0116817	5.8891e-27	0.47
ML methods	Years of schooling	Body mass index	Penalised median - DF + HF	319	-0.120638	0.0116528	4.06986e-25	0.47
ML methods	Years of schooling	Body mass index	RE IVW - DF + HF	319	-0.137533	0.00773392	1.34195e-49	0.45
ML methods	Years of schooling	Body mass index	FE IVW - DF	487	-0.139846	0.00551488	7.33218e-142	0.41
ML methods	Years of schooling	Body mass index	Simple median - Tophits	493	-0.15	0.0109474	9.89537e-43	0.39
ML methods	Years of schooling	Body mass index	FE IVW - HF	318	-0.142515	0.00696515	4.77424e-93	0.39
ML methods	Years of schooling	Body mass index	FE IVW - DF + HF	319	-0.137533	0.00694853	3.41057e-87	0.39
ML methods	Years of schooling	Body mass index	FE Egger - Tophits	493	-0.0559349	0.0171251	0.00108983	0.34
new methods	Years of schooling	Body mass index	MR-PRESSO		-0.14	0.01	7.13e-36
new methods	Years of schooling	Body mass index	LHC-MR	genomewide	-0.163115	0.0196313	9.65611e-17
Methods_category	outcome	exposure	method	nSNPs	GAMMA	95% CI	causal model P
new methods	Years of schooling	Body mass index	CAUSE		NA	NA	0.21
Methods_category	outcome	exposure	method	nSNPs	beta	SE	P	MOE
Traditional MR	Body mass index	Years of schooling	MR Egger	240	-0.265599	0.122066	0.0305495
Traditional MR	Body mass index	Years of schooling	Weighted median	240	-0.216043	0.0203571	2.60265e-26
Traditional MR	Body mass index	Years of schooling	Inverse variance weighted	240	-0.27021	0.0290006	1.19261e-20
Traditional MR	Body mass index	Years of schooling	Simple mode	240	-0.255641	0.0832511	0.00238232
Traditional MR	Body mass index	Years of schooling	Weighted mode	240	-0.180612	0.0885525	0.0424896
Traditional MR	Body mass index	Years of schooling	Robust adjusted profile score (RAPS)	240	-0.279231	0.0280799	2.67448e-23
ML methods	Body mass index	Years of schooling	Simple mode - Tophits	240	-0.255641	0.0834605	0.0024421	0.63
ML methods	Body mass index	Years of schooling	Weighted mode - Tophits	240	-0.180612	0.097316	0.0646937	0.63
ML methods	Body mass index	Years of schooling	FE Egger - HF	134	-0.269387	0.0757073	0.000373307	0.63
ML methods	Body mass index	Years of schooling	RE IVW - DF	227	-0.221612	0.0253369	5.11967e-16	0.63
ML methods	Body mass index	Years of schooling	Simple mean - DF	227	-0.217641	0.0251471	9.38994e-16	0.62
ML methods	Body mass index	Years of schooling	Simple mode - DF + HF	133	-0.149604	0.0719022	0.0393989	0.61
ML methods	Body mass index	Years of schooling	Penalised mode - DF + HF	133	-0.139448	0.0639865	0.0310819	0.61
ML methods	Body mass index	Years of schooling	Simple mode - HF	134	-0.150525	0.0729453	0.041007	0.6
ML methods	Body mass index	Years of schooling	Simple mode - DF	227	-0.260228	0.0901718	0.00428084	0.6
ML methods	Body mass index	Years of schooling	Penalised mode - DF	227	-0.160275	0.106968	0.135441	0.6
ML methods	Body mass index	Years of schooling	Simple mean - Tophits	240	-0.255311	0.0279585	2.93729e-17	0.59
ML methods	Body mass index	Years of schooling	RE Egger - DF	227	-0.242907	0.115126	0.0359704	0.59
ML methods	Body mass index	Years of schooling	Weighted mode - DF + HF	133	-0.139448	0.0635994	0.0300891	0.57
ML methods	Body mass index	Years of schooling	FE Egger - DF + HF	133	-0.196083	0.0818354	0.0165723	0.56
ML methods	Body mass index	Years of schooling	Weighted median - DF + HF	133	-0.204112	0.020684	5.72276e-23	0.56
ML methods	Body mass index	Years of schooling	Simple mean - DF + HF	133	-0.229417	0.0142491	6.11463e-33	0.55
ML methods	Body mass index	Years of schooling	RE Egger - DF + HF	133	-0.196083	0.0886601	0.0287266	0.55
ML methods	Body mass index	Years of schooling	RE Egger - Tophits	240	-0.33195	0.132256	0.0127418	0.53
ML methods	Body mass index	Years of schooling	Weighted median - Tophits	240	-0.216043	0.0196865	5.08649e-28	0.52
ML methods	Body mass index	Years of schooling	Penalised median - Tophits	240	-0.212306	0.0204495	2.99558e-25	0.52
ML methods	Body mass index	Years of schooling	Weighted median - HF	134	-0.228055	0.0209919	1.71143e-27	0.52
ML methods	Body mass index	Years of schooling	RE IVW - Tophits	240	-0.270411	0.0289735	7.35125e-18	0.51
ML methods	Body mass index	Years of schooling	Weighted median - DF	227	-0.203503	0.0208788	1.90204e-22	0.5
ML methods	Body mass index	Years of schooling	Simple median - HF	134	-0.261399	0.0213317	1.59936e-34	0.49
ML methods	Body mass index	Years of schooling	Weighted mode - HF	134	-0.14056	0.0731727	0.0568806	0.49
ML methods	Body mass index	Years of schooling	Penalised mode - HF	134	-0.14056	0.0730751	0.0565547	0.49
ML methods	Body mass index	Years of schooling	RE IVW - DF + HF	133	-0.230435	0.014279	4.9827e-33	0.49
ML methods	Body mass index	Years of schooling	Penalised mode - Tophits	240	-0.172276	0.0983166	0.0810126	0.48
ML methods	Body mass index	Years of schooling	FE Egger - DF	227	-0.242907	0.0440094	3.40093e-08	0.48
ML methods	Body mass index	Years of schooling	Simple median - DF	227	-0.23845	0.0200461	1.255e-32	0.48
ML methods	Body mass index	Years of schooling	FE IVW - Tophits	240	-0.270411	0.00951321	1.0001e-177	0.47
ML methods	Body mass index	Years of schooling	RE Egger - HF	134	-0.269387	0.0818603	0.00128148	0.46
ML methods	Body mass index	Years of schooling	Simple median - DF + HF	133	-0.224378	0.0204401	4.91045e-28	0.46
ML methods	Body mass index	Years of schooling	Penalised median - DF + HF	133	-0.203955	0.0198654	9.93789e-25	0.45
ML methods	Body mass index	Years of schooling	Penalised median - DF	227	-0.203662	0.0205878	4.49399e-23	0.44
ML methods	Body mass index	Years of schooling	Penalised median - HF	134	-0.225177	0.0205697	6.86589e-28	0.43
ML methods	Body mass index	Years of schooling	FE Egger - Tophits	240	-0.33195	0.0440442	4.81853e-14	0.42
ML methods	Body mass index	Years of schooling	FE IVW - DF	227	-0.221612	0.00966942	3.01327e-116	0.42
ML methods	Body mass index	Years of schooling	Weighted mode - DF	227	-0.165272	0.108274	0.1283	0.42
ML methods	Body mass index	Years of schooling	Simple mean - HF	134	-0.259279	0.014507	3.591e-37	0.41
ML methods	Body mass index	Years of schooling	RE IVW - HF	134	-0.257186	0.0143045	2.04773e-37	0.41
ML methods	Body mass index	Years of schooling	FE IVW - HF	134	-0.257186	0.0132441	5.33415e-84	0.39
ML methods	Body mass index	Years of schooling	FE IVW - DF + HF	133	-0.230435	0.0133136	4.07845e-67	0.39
ML methods	Body mass index	Years of schooling	Simple median - Tophits	240	-0.276218	0.019604	4.38457e-45	0.37
new methods	Body mass index	Years of schooling	MR-PRESSO		-0.276072	0.0193979	4.94109e-32
new methods	Body mass index	Years of schooling	LHC-MR	genomewide	-0.422009	0.053715	3.9518e-15
Methods_category	outcome	exposure	method	nSNPs	GAMMA	95% CI	causal model P
new methods	Body mass index	Years of schooling	CAUSE		-0.2	(-0.23, -0.17)	8.9e-11
