# Supplementary material for: Distilling causality between physical activity traits and obesity via Mendelian randomization
Source: Commun Med (Lond). 2023 Nov 30;3:173. doi: 10.1038/s43856-023-00407-5 (PMC10689836; doi:10.1038/s43856-023-00407-5)
Supplement: Supplementary file 12 — Supplementary Data 9 [file 43856_2023_407_MOESM12_ESM.xlsx]

## Sheet: Supp Data 9
Supplementary Data 9. Total and direct causal effects estimated from univariable and multivariable Mendelian randomization (MR) analyses using inverse variance weighted (IVW) for MV physical activity
Exposure	outcome	Total effect Years of schooling-> MV physical activity			Direct effect of Years of schooling -> MV physical activity (not through BMI)
		beta	SE	P	beta	SE	P	conditional F-statistic
Years of schooling	MV physical activity	0.47	0.02	4.66e-65	0.47	0.03	5.29e-51	15.04
		Total effect BMI -> MV physical activity			Direct effect of BMI -> MV physical activity (not through Years of schooling)
BMI	MV physical activity	-0.1	0.01	5.76e-12	-0.03	0.02	0.03	42.38
		Total effect MV physical activity -> Years of schooling			Direct effect of MV physical activity -> Years of schooling (not through BMI)
MV physical activity	Years of schooling	0.31	0.03	1.07e-07	-0.09	0.04	0.02	2.64
		Total effect BMI-> Years of schooling			Direct effect of BMI -> Years of schooling (not through screen time)
BMI	Years of schooling	-0.14	0.01	7.1e-36	-0.14	0.01	4.71e-32	66.98
		Total effect MV physical activity -> BMI			Direct effect of MV physical activity -> BMI (not through Years of schooling)
MV physical activity	BMI	-0.25	0.04	0.002	-0.2	0.04	1.82e-06	5.53
		Total effect Years of schooling -> BMI			Direct effect of Years of schooling -> BMI (not through MV physical activity)
Years of schooling	BMI	-0.28	0.02	4.94e-32	-0.29	0.02	2.29e-31	41.48
BMI: body mass index. Beta: effect sizes expressed in SD unit changes in outcome per 1 SD increase in exposure. Unit for BMI and Schooling are SD (kg/m2 for BMI, years for Schooling) and Yes/No for MV physical activity. Results in grey may suffer from weak instrument bias in multivariable MR analyses
