# Supplementary material for: Distilling causality between physical activity traits and obesity via Mendelian randomization
Source: Commun Med (Lond). 2023 Nov 30;3:173. doi: 10.1038/s43856-023-00407-5 (PMC10689836; doi:10.1038/s43856-023-00407-5)
Supplement: Supplementary file 13 — Supplementary Data 10 [file 43856_2023_407_MOESM13_ESM.xlsx]

## Sheet: Supp Data 10
Supplementary Data 10. Identified MV physical activity and screen time loci and their associations with body mass index and years of schooling
Variants info							BMI GWAS (Pulit et al. 2019, PMID: 30239722, Sample Size = 806,834)				Years of schooling GWAS (Lee et al. 2018, PMID: 30038396, Sample Size = 766,345)
Chr	Position	EA	OA	SNP rsid	nearest gene	Screen time/MV physical activity	EAF	beta	SE	P	EAF	beta	SE	P
1	44134077	C	T	rs3791033	KDM4A	Screen time	0.3217	-0.0016	0.002	0.4169	0.3061	0.01788	0.00181	4.65e-23
1	61106174	C	A	rs10889193	LINC01748	Screen time	NA	NA	NA	NA	NA	NA	NA	NA
1	77967507	T	A	rs71658797	AK5	Screen time	0.8841	-0.0371	0.003	8.42e-36	0.90476	0.01024	0.00263	0.000102
1	98342685	C	A	rs12062845	DPYD	Screen time	0.801	-0.0151	0.0021	3.46e-13	0.8197	0.01413	0.00204	4.11e-12
1	112280990	A	G	rs197439	INKA2	Screen time	0.5967	-0.0132	0.0019	6.56e-12	0.5782	0.00759	0.00173	1.19e-05
1	171805284	A	G	rs6685030	DNM3	Screen time	0.4672	-0.0024	0.0017	0.1625	0.4524	0.00131	0.0017	0.44
1	243921068	CTTT	C	rs543154297 (aka rs34770465)	AKT3	Screen time	NA	NA	NA	NA	NA	NA	NA	NA
2	10961757	AT	A	rs142601240	PDIA6	MV physical activity	NA	NA	NA	NA	NA	NA	NA	NA
2	44255167	CAT	C	rs145255225 (aka rs34908368)	LRPPRC	Screen time	NA	NA	NA	NA	NA	NA	NA	NA
2	45102896	A	G	rs62131183	SIX3-AS1	Screen time	0.0457	-0.0018	0.0046	0.6933	0.05952	0.00295	0.00412	0.475
2	60713235	A	G	rs10189857	BCL11A	Screen time	0.5645	-0.0071	0.0017	3.23e-05	0.5816	0.01725	0.00171	6.7e-24
2	100830040	C	T	rs4303732	LINC01104	Screen time	0.3863	-0.0169	0.0017	1.26e-22	0.4065	0.01988	0.00173	2.07e-30
2	100832269	T	C	rs1160545	LINC01104	Screen time, MV physical activity	0.3927	-0.0183	0.0019	2.52e-21	0.4065	0.01995	0.00173	1.31e-30
2	104433256	C	T	rs62151809	ZBTB46	Screen time	0.5623	-0.0126	0.0019	3.57e-11	0.4966	0.01046	0.00171	8.79e-10
2	147890505	TA	T	rs144155998	RNU6-692P	Screen time	NA	NA	NA	NA	NA	NA	NA	NA
2	157149797	C	G	rs566017137	NR4A2	Screen time	NA	NA	NA	NA	NA	NA	NA	NA
2	166176789	C	A	rs114590429	SCN2A	Screen time	0.8892	-0.0082	0.003	0.006393	0.881	0.00938	0.00264	0.000384
2	175197545	A	C	rs12992995	SP9	Screen time	0.271	-0.0136	0.0021	2.08e-10	0.2619	0.00545	0.00191	0.00433
2	193746283	G	T	rs12617870	PCGEM1	Screen time	0.4644	-0.0061	0.0017	0.0003253	0.4728	0.0107	0.00172	5.18e-10
2	215367159	T	C	rs36079846	VWC2L	Screen time	0.5278	-0.0067	0.0019	0.0003969	0.534	0.0097	0.0017	1.17e-08
3	49916710	C	T	rs7613360	ACTBP13	Screen time, MV physical activity	0.6133	-0.0215	0.0019	2.98e-28	0.575	0.02659	0.00174	1.45e-52
3	49937505	T	C	rs7615206	MST1R	Screen time	0.5758	-0.0182	0.0018	2.46e-25	0.5306	0.02466	0.00172	9.29e-47
3	70540347	A	T	rs76267866	SAMSSON	Screen time	0.7981	-0.0149	0.0024	2.76e-10	0.8129	0.01029	0.00209	8.6e-07
3	71587392	G	C	rs62244886	FOXP1	Screen time	0.3846	-0.0061	0.0019	0.0017	0.4116	0.01464	0.00178	2.13e-16
3	75201030	C	T	rs7430216	LOC107986099	Screen time	0.7791	-0.003	0.002	0.142	0.7857	0.00524	0.00206	0.0108
3	83068067	G	A	rs9821299	CYP51A1P1	Screen time	0.8148	-0.0032	0.0025	0.187	0.835	0.0024	0.00219	0.274
3	85011013	T	C	rs1691471	CADM2	MV physical activity	0.3698	0.0126	0.002	1.29e-10	0.4235	0.00032	0.00176	0.856
3	85658230	C	T	rs1375561	CADM2	Screen time	0.3338	-0.0179	0.0017	3.16e-26	0.352	0.0147	0.00178	1.44e-16
3	88023541	T	C	rs17025214	HTR1F	Screen time	0.3042	-0.0131	0.0018	1.09e-13	0.2908	0.00536	0.00184	0.00365
3	93809151	T	C	rs7432837	NSUN3	Screen time	0.7542	-0.0118	0.0019	1.57e-09	0.7449	0.0086	0.00195	9.74e-06
3	114631548	A	C	rs9867121	ZBTB20	Screen time	0.193	-0.0078	0.0024	0.001283	0.1718	0.00364	0.00221	0.0997
3	165781804	T	TA	rs150123913	BCHE	Screen time	NA	NA	NA	NA	NA	NA	NA	NA
4	3305116	A	G	rs743699	RGS12	Screen time	0.7363	-0.008	0.0022	0.0002115	0.7381	0.01177	0.00194	1.19e-09
4	17922813	A	AT	rs548236486 (aka rs199551309)	LCORL	Screen time	NA	NA	NA	NA	NA	NA	NA	NA
4	77030872	G	A	rs4416502	ART3	Screen time	0.7841	-0.0116	0.0023	3e-07	0.7772	0.00838	0.0021	6.73e-05
4	103188709	C	T	rs13107325	SLC39A8	Screen time	0.918	-0.0468	0.0032	3.81e-47	0.90986	0.0188	0.00344	4.45e-08
5	62930015	A	G	rs262890	HTR1A	Screen time	0.7046	-0.0138	0.0021	2.95e-11	0.7092	0.00991	0.00185	8.3e-08
5	77489568	T	TTATA	rs67777640	AP3B1	Screen time	NA	NA	NA	NA	NA	NA	NA	NA
5	96164771	G	A	rs249960	ERAP1	Screen time	0.1905	-0.0067	0.0024	0.005727	0.1735	0.00377	0.00226	0.0951
5	112113735	T	C	rs396321	APC	Screen time	0.507	-0.0045	0.0017	0.009475	0.5323	0.00285	0.0017	0.0936
5	138355612	CT	C	rs752485316	SIL1	Screen time	NA	NA	NA	NA	NA	NA	NA	NA
5	152067929	A	G	rs2964252	LINC01470	Screen time	0.3331	-0.0019	0.0018	0.3074	0.3044	0.00943	0.00183	2.6e-07
5	161101615	G	A	rs1947066	GABRA6	Screen time	0.1974	0.0014	0.0021	0.5118	0.1616	0.00541	0.00214	0.0116
6	12693454	T	C	rs558134	PHACTR1	Screen time	0.3756	-0.0077	0.0018	1.53e-05	0.3759	0.00146	0.00177	0.41
6	35362848	T	C	rs6457816	PPARD	Screen time	0.922	-0.0192	0.0031	1.04e-09	0.91327	0.00336	0.00352	0.339
6	107649123	T	C	rs78394231	PDSS2	Screen time	0.9061	-0.0047	0.0033	0.1485	0.8844	0.00567	0.00283	0.0453
6	139259142	C	CT	rs200307517	REPS1	Screen time	NA	NA	NA	NA	NA	NA	NA	NA
6	141799534	T	C	rs13201721	RN7SKP106	MV physical activity	0.7351	0.0046	0.0022	0.03317	0.7245	0.0016	0.00192	0.403
6	166165563	G	A	rs58541850	PDE10A	Screen time	0.9429	0.0007	0.0041	0.8665	0.94048	-0.00315	0.0037	0.395
7	53853183	G	GA	rs531112651 (aka rs200756759)	LINC01446	Screen time	NA	NA	NA	NA	NA	NA	NA	NA
7	99118077	AT	A	rs543294537 (aka rs11419307)	ZKSCAN5	Screen time	NA	NA	NA	NA	NA	NA	NA	NA
7	101870885	C	T	rs144839021	CUX1	Screen time	0.9979	-0.0634	0.0216	0.003386	NA	NA	NA	NA
7	111180444	G	C	rs2529484	IMMP2L	Screen time	0.6459	-0.008	0.0018	7.43e-06	0.6293	0.00107	0.0018	0.552
7	133505091	A	T	rs13235840	EXOC4	Screen time	0.8212	-0.0015	0.0025	0.5478	0.7908	-0.00334	0.0022	0.129
7	140176596	C	T	rs17621391	MKRN1	Screen time	0.2545	-0.0083	0.002	5.23e-05	0.2857	0.00213	0.00196	0.277
8	10769439	C	T	rs7821826	XKR6	Screen time	0.5065	0.0151	0.0017	5.45e-19	0.4864	-0.00215	0.0017	0.207
8	30862954	CA	C	rs55751618	PURG	Screen time	NA	NA	NA	NA	NA	NA	NA	NA
8	92690148	C	A	rs12678836	AC103409.1	Screen time	0.5701	-0.0012	0.0017	0.4766	0.602	0.00355	0.00172	0.0387
9	1722044	T	C	rs2783992	SMARCA2	Screen time	0.5379	-0.0001	0.0019	0.9396	0.602	0.01461	0.00171	1.07e-17
9	22609110	A	G	rs34864022	LINC01239	Screen time	0.9373	0	0.0039	0.9907	0.92687	0.00879	0.00336	0.00892
9	120514574	C	T	rs1999065	TLR4	Screen time	0.6517	-0.0051	0.0018	0.004165	0.6803	0.00074	0.0018	0.68
9	134723482	GTGTGGTGTGTGCA	G	rs566556664	MED27	Screen time	NA	NA	NA	NA	NA	NA	NA	NA
9	140251458	G	A	rs73581580	EXD3	Screen time	0.8795	0.0133	0.0029	5.72e-06	0.8537	0.01446	0.00274	1.34e-07
10	21839820	T	TAATTAAAAATTATGTGAAAAC	rs11275375	MLLT10	Screen time	NA	NA	NA	NA	NA	NA	NA	NA
10	66407019	C	T	rs68049022	RPL17P35	Screen time	0.1988	-0.003	0.0024	0.2187	0.1684	0.00573	0.00214	0.00747
10	125409953	C	T	rs841020	GPR26	Screen time	0.8184	0.0008	0.0021	0.699	0.835	0.00205	0.00216	0.343
11	65990439	C	T	rs4483592	PACS1	Screen time	0.8343	-0.0042	0.0026	0.1027	0.8248	0.00829	0.00229	0.000287
11	66078129	C	T	rs1625595	CD248	MV physical activity	0.5174	-0.0054	0.0017	0.001481	0.5	0.01014	0.00171	2.82e-09
11	71416091	A	G	rs4551799	FAM86C1	Screen time	0.3339	-0.0062	0.0019	0.001338	0.3486	-0.00077	0.00192	0.689
11	88575965	G	T	rs1391954	GRM5	Screen time	0.5768	-0.0051	0.0017	0.002565	NA	NA	NA	NA
12	6862646	G	A	rs3759344	MLF2	Screen time	0.8974	-0.0016	0.0031	0.6023	0.90476	0.00347	0.00278	0.211
12	13415288	T	C	rs10772643	EMP1	Screen time	0.8912	-0.0099	0.0031	0.001345	0.8929	0.01584	0.00268	3.54e-09
12	24102749	CCT	C	rs142471757	SOX5	Screen time	NA	NA	NA	NA	NA	NA	NA	NA
12	109883577	C	T	rs7969719	MYO1H	Screen time	0.6909	-0.0027	0.0017	0.1277	0.6684	0.00389	0.00184	0.0345
12	117525235	T	G	rs2173650	TESC	Screen time	0.1489	-0.0039	0.0027	0.1437	0.1735	0.01218	0.00238	3.06e-07
12	123536456	C	CT	rs541140319 (aka rs59131741)	PITPNM2	Screen time	NA	NA	NA	NA	NA	NA	NA	NA
13	99055774	G	A	rs9513416	FARP1	Screen time	0.1548	-0.0096	0.0024	4.96e-05	0.1395	0.01316	0.00232	1.46e-08
13	100753041	CT	C	13:100753041_CT_C	PCCA	Screen time	NA	NA	NA	NA	NA	NA	NA	NA
14	97326366	A	C	rs10400776	VRK1	Screen time	0.2596	0.0013	0.0022	0.542	0.2585	0.00365	0.00194	0.0609
15	64092140	A	G	rs12324720	HERC1	Screen time	0.1564	-0.0048	0.0021	0.02425	0.1684	0.00106	0.00222	0.631
15	78024806	C	A	rs56151256	LINGO1	Screen time	0.2445	-0.0166	0.0022	6.19e-14	0.2194	0.0149	0.00199	6.23e-14
16	10308335	T	C	rs11074658	GRIN2A	Screen time	0.5959	-0.0073	0.0019	0.0001623	0.5969	0.00426	0.00173	0.0138
16	31065918	A	T	rs4889530	ZNF668	Screen time	0.3782	-0.0211	0.002	4.11e-27	0.3912	0.00628	0.00175	0.000324
17	19806828	C	T	rs385301	AKAP10	MV physical activity	0.7353	0.0024	0.0022	0.2598	NA	NA	NA	NA
17	50291181	C	A	rs9903845	CA10	MV physical activity	NA	NA	NA	NA	NA	NA	NA	NA
17	60851559	T	C	rs1860337	MARCHF10	Screen time	0.6044	-0.0011	0.0019	0.5841	0.534	0.00278	0.00173	0.109
17	77768068	C	G	rs73420302	CBX8	Screen time	0.1752	0.0004	0.0025	0.8687	0.1616	0.007	0.00224	0.00177
18	35179808	A	G	rs12962050	CELF4	Screen time	0.63	-0.0001	0.0018	0.947	0.6361	0.01884	0.00178	3.22e-26
18	40323567	T	C	rs148544378	RIT2	Screen time	0.0195	0.0146	0.0069	0.03383	0.01361	0.02016	0.00653	0.00203
18	41817809	G	A	rs78140587	KRT8P5	Screen time	0.0392	-0.017	0.005	0.0007087	0.02041	0.00615	0.00435	0.158
19	10794630	T	G	rs2229383	ILF3	Screen time	0.6345	-0.0073	0.002	0.0002191	0.5986	0.00469	0.00178	0.00836
19	19388071	G	C	rs12981974	SUGP1	Screen time	NA	NA	NA	NA	NA	NA	NA	NA
19	45392254	T	C	rs6857	NECTIN2	Screen time	0.1656	-0.0246	0.0023	5.92e-26	0.1786	0.00656	0.00227	0.00391
20	43525483	T	TTA	rs139900206 (aka rs3838037)	YWHAB	Screen time	NA	NA	NA	NA	NA	NA	NA	NA
20	62418243	C	A	rs6010651	ZBTB46	Screen time	0.383	-0.0093	0.002	2.67e-06	0.381	0.00427	0.00175	0.0147
23	39198051	A	G	rs1604558	LINC01281	Screen time	NA	NA	NA	NA	NA	NA	NA	NA
23	68382836	G	A	rs7067170	PJA1	Screen time	NA	NA	NA	NA	NA	NA	NA	NA
EA: effect allele; OA: other allele; EAF: effect allele frequency; n: sample size; beta: effect size estimate: SE: standard error; P: P-value.
