# Supplementary material for: Distilling causality between physical activity traits and obesity via Mendelian randomization
Source: Commun Med (Lond). 2023 Nov 30;3:173. doi: 10.1038/s43856-023-00407-5 (PMC10689836; doi:10.1038/s43856-023-00407-5)
Supplement: Supplementary file 14 — Supplementary Data 11 [file 43856_2023_407_MOESM14_ESM.xlsx]

## Sheet: Supp Data 11
Supplementary Data 11. Causal inference from screen time (group 5 loci only) to years of schooling
Methods_category	outcome	exposure	method	nSNPs	beta	SE	P	MOE
Traditional MR	Years of schooling	Screen time	MR Egger	38	-0.214724	0.182706	0.247613
Traditional MR	Years of schooling	Screen time	Weighted median	38	-0.282924	0.0372517	3.07952e-14
Traditional MR	Years of schooling	Screen time	Inverse variance weighted	38	-0.331971	0.0416378	1.5509e-15
Traditional MR	Years of schooling	Screen time	Simple mode	38	-0.267169	0.0667391	0.000288861
Traditional MR	Years of schooling	Screen time	Weighted mode	38	-0.270391	0.0646554	0.000170028
Traditional MR	Years of schooling	Screen time	Robust adjusted profile score (RAPS)	38	-0.312613	0.0440484	1.27467e-12
ML methods	Years of schooling	Screen time	Simple mode	30	-0.285391	0.0781612	0.00102175	0.76
ML methods	Years of schooling	Screen time	Simple mode	38	-0.267169	0.0634312	0.000155516	0.74
ML methods	Years of schooling	Screen time	RE Egger	38	-0.433977	0.556731	0.440774	0.71
ML methods	Years of schooling	Screen time	Penalised mode	38	-0.270391	0.0649163	0.000178759	0.71
ML methods	Years of schooling	Screen time	RE Egger	38	-0.433977	0.556731	0.440774	0.69
ML methods	Years of schooling	Screen time	Penalised mode	30	-0.288751	0.0756741	0.000658281	0.69
ML methods	Years of schooling	Screen time	Weighted mode	38	-0.270391	0.0613047	8.56132e-05	0.68
ML methods	Years of schooling	Screen time	Penalised mode	38	-0.270391	0.0630635	0.000123992	0.68
ML methods	Years of schooling	Screen time	Simple mode	30	-0.285391	0.0761203	0.000786859	0.68
ML methods	Years of schooling	Screen time	Simple mean	38	-0.295179	0.0419266	2.50462e-08	0.67
ML methods	Years of schooling	Screen time	RE IVW	38	-0.331933	0.0416471	1.50707e-09	0.66
ML methods	Years of schooling	Screen time	Penalised median	38	-0.273998	0.0350491	5.38643e-15	0.66
ML methods	Years of schooling	Screen time	Weighted median	38	-0.282924	0.0365702	1.02228e-14	0.65
ML methods	Years of schooling	Screen time	Weighted mode	38	-0.270391	0.0628838	0.000119515	0.65
ML methods	Years of schooling	Screen time	Weighted mode	30	-0.288751	0.0759446	0.00068276	0.65
ML methods	Years of schooling	Screen time	Penalised median	38	-0.273998	0.0378274	4.37655e-13	0.63
ML methods	Years of schooling	Screen time	FE Egger	30	-0.716283	0.30725	0.0197392	0.63
ML methods	Years of schooling	Screen time	Penalised mode	30	-0.288751	0.0759004	0.000678717	0.63
ML methods	Years of schooling	Screen time	FE IVW	38	-0.331933	0.0233912	1.04899e-45	0.63
ML methods	Years of schooling	Screen time	FE Egger	38	-0.433977	0.312381	0.164754	0.63
ML methods	Years of schooling	Screen time	FE Egger	30	-0.716283	0.30725	0.0197392	0.63
ML methods	Years of schooling	Screen time	FE Egger	38	-0.433977	0.312381	0.164754	0.62
ML methods	Years of schooling	Screen time	Weighted median	38	-0.282924	0.0358456	2.95359e-15	0.62
ML methods	Years of schooling	Screen time	Weighted median	30	-0.273767	0.0364985	6.34435e-14	0.62
ML methods	Years of schooling	Screen time	Weighted mode	30	-0.288751	0.0759004	0.000678717	0.62
ML methods	Years of schooling	Screen time	Penalised median	30	-0.273767	0.0361245	3.49758e-14	0.62
ML methods	Years of schooling	Screen time	Simple mode	38	-0.267169	0.0628211	0.00013761	0.61
ML methods	Years of schooling	Screen time	Simple mean	38	-0.295179	0.0419266	2.50462e-08	0.6
ML methods	Years of schooling	Screen time	RE Egger	30	-0.716283	0.30725	0.0271629	0.6
ML methods	Years of schooling	Screen time	FE IVW	30	-0.273818	0.0234729	1.91807e-31	0.58
ML methods	Years of schooling	Screen time	Simple median	30	-0.267861	0.0365048	2.17297e-13	0.58
ML methods	Years of schooling	Screen time	Penalised median	30	-0.273767	0.0362196	4.07624e-14	0.58
ML methods	Years of schooling	Screen time	Simple mean	30	-0.263996	0.0236358	5.06972e-12	0.58
ML methods	Years of schooling	Screen time	FE IVW	38	-0.331933	0.0233912	1.04899e-45	0.57
ML methods	Years of schooling	Screen time	RE IVW	38	-0.331933	0.0416471	1.50707e-09	0.57
ML methods	Years of schooling	Screen time	Simple median	30	-0.267861	0.0364631	2.04078e-13	0.57
ML methods	Years of schooling	Screen time	Weighted median	30	-0.273767	0.0346157	2.60012e-15	0.57
ML methods	Years of schooling	Screen time	Simple median	38	-0.285052	0.0380779	7.09852e-14	0.55
ML methods	Years of schooling	Screen time	RE IVW	30	-0.273818	0.0234729	1.79586e-12	0.55
ML methods	Years of schooling	Screen time	RE Egger	30	-0.716283	0.30725	0.0271629	0.54
ML methods	Years of schooling	Screen time	FE IVW	30	-0.273818	0.0234729	1.91807e-31	0.51
ML methods	Years of schooling	Screen time	Simple median	38	-0.285052	0.0359407	2.17048e-15	0.48
ML methods	Years of schooling	Screen time	Simple mean	30	-0.263996	0.0236358	5.06972e-12	0.46
ML methods	Years of schooling	Screen time	RE IVW	30	-0.273818	0.0234729	1.79586e-12	0.46
new methods	Years of schooling	Screen time	MR-PRESSO	32	-0.301691	0.0302392	3.38738e-11
