# Supplementary material for: Distilling causality between physical activity traits and obesity via Mendelian randomization
Source: Commun Med (Lond). 2023 Nov 30;3:173. doi: 10.1038/s43856-023-00407-5 (PMC10689836; doi:10.1038/s43856-023-00407-5)
Supplement: Supplementary file 15 — Supplementary Data 12 [file 43856_2023_407_MOESM15_ESM.xlsx]

## Sheet: Supp Data12
Supplementary Data 12. Causal inference from screen time (group 5 loci only) to BMI
Methods_category	outcome	exposure	method	nSNPs	beta	SE	P	MOE
Traditional MR	Body mass index	Screen time	MR Egger	27	-0.150864	0.266621	0.576549
Traditional MR	Body mass index	Screen time	Weighted median	27	0.267956	0.0452429	3.16865e-09
Traditional MR	Body mass index	Screen time	Inverse variance weighted	27	0.304638	0.0475354	1.46805e-10
Traditional MR	Body mass index	Screen time	Simple mode	27	0.234316	0.106418	0.0367491
Traditional MR	Body mass index	Screen time	Weighted mode	27	0.237753	0.0943999	0.0182718
Traditional MR	Body mass index	Screen time	Robust adjusted profile score (RAPS)	27	0.281593	0.0548079	2.77957e-07
ML methods	Body mass index	Screen time	RE IVW	18	0.286225	0.0324883	9.58316e-08	0.89
ML methods	Body mass index	Screen time	FE IVW	27	0.304653	0.0283202	5.4668e-27	0.88
ML methods	Body mass index	Screen time	FE IVW	18	0.286225	0.0324883	1.25051e-18	0.87
ML methods	Body mass index	Screen time	FE IVW	18	0.286225	0.0324883	1.25051e-18	0.85
ML methods	Body mass index	Screen time	FE IVW	27	0.304653	0.0283202	5.4668e-27	0.84
ML methods	Body mass index	Screen time	Simple mean	18	0.272222	0.0316851	1.36379e-07	0.83
ML methods	Body mass index	Screen time	Penalised median	18	0.26994	0.0472796	1.13349e-08	0.82
ML methods	Body mass index	Screen time	Simple median	18	0.271777	0.0454671	2.26661e-09	0.81
ML methods	Body mass index	Screen time	Simple mean	18	0.272222	0.0316851	1.36379e-07	0.81
ML methods	Body mass index	Screen time	Simple median	27	0.278571	0.0464126	1.94827e-09	0.8
ML methods	Body mass index	Screen time	Weighted median	18	0.26994	0.0475282	1.35032e-08	0.8
ML methods	Body mass index	Screen time	Simple median	18	0.271777	0.046089	3.70647e-09	0.8
ML methods	Body mass index	Screen time	Simple median	27	0.278571	0.0465892	2.24084e-09	0.79
ML methods	Body mass index	Screen time	RE IVW	27	0.304653	0.0475553	8.7048e-07	0.78
ML methods	Body mass index	Screen time	RE IVW	18	0.286225	0.0324883	9.58316e-08	0.78
ML methods	Body mass index	Screen time	Penalised median	18	0.26994	0.0463942	5.94147e-09	0.77
ML methods	Body mass index	Screen time	Penalised median	27	0.262561	0.0456681	8.96024e-09	0.76
ML methods	Body mass index	Screen time	Weighted median	27	0.267956	0.0431966	5.53339e-10	0.75
ML methods	Body mass index	Screen time	Penalised median	27	0.262561	0.0467734	1.9832e-08	0.73
ML methods	Body mass index	Screen time	Weighted mode	27	0.237753	0.0874115	0.0114828	0.73
ML methods	Body mass index	Screen time	RE IVW	27	0.304653	0.0475553	8.7048e-07	0.73
ML methods	Body mass index	Screen time	Weighted median	18	0.26994	0.045647	3.34644e-09	0.73
ML methods	Body mass index	Screen time	Weighted median	27	0.267956	0.0457303	4.64267e-09	0.72
ML methods	Body mass index	Screen time	FE Egger	27	-0.319443	0.309047	0.301306	0.71
ML methods	Body mass index	Screen time	Simple mean	27	0.267353	0.050239	1.44089e-05	0.7
ML methods	Body mass index	Screen time	Simple mean	27	0.267353	0.050239	1.44089e-05	0.66
ML methods	Body mass index	Screen time	Weighted mode	18	0.239953	0.0864102	0.0129177	0.66
ML methods	Body mass index	Screen time	Simple mode	27	0.234316	0.105018	0.0345069	0.66
ML methods	Body mass index	Screen time	FE Egger	27	-0.319443	0.309047	0.301306	0.65
ML methods	Body mass index	Screen time	Penalised mode	27	0.237753	0.0971926	0.0215125	0.65
ML methods	Body mass index	Screen time	Weighted mode	27	0.237753	0.0908765	0.0146129	0.64
ML methods	Body mass index	Screen time	RE Egger	18	0.282306	0.359945	0.444319	0.62
ML methods	Body mass index	Screen time	FE Egger	18	0.282306	0.359945	0.432862	0.61
ML methods	Body mass index	Screen time	Simple mode	27	0.234316	0.103783	0.0325849	0.6
ML methods	Body mass index	Screen time	RE Egger	18	0.282306	0.359945	0.444319	0.6
ML methods	Body mass index	Screen time	Penalised mode	27	0.237753	0.0914479	0.0151736	0.59
ML methods	Body mass index	Screen time	FE Egger	18	0.282306	0.359945	0.432862	0.59
ML methods	Body mass index	Screen time	Weighted mode	18	0.239953	0.0842967	0.0111557	0.59
ML methods	Body mass index	Screen time	Penalised mode	18	0.239953	0.0870435	0.0134772	0.58
ML methods	Body mass index	Screen time	Penalised mode	18	0.239953	0.0856197	0.0122396	0.57
ML methods	Body mass index	Screen time	Simple mode	18	0.225818	0.0960885	0.0311034	0.55
ML methods	Body mass index	Screen time	Simple mode	18	0.225818	0.090422	0.0230713	0.52
ML methods	Body mass index	Screen time	RE Egger	27	-0.319443	0.514177	0.540046	0.5
ML methods	Body mass index	Screen time	RE Egger	27	-0.319443	0.514177	0.540046	0.38
new methods	Body mass index	Screen time	MR-PRESSO	26	0.281335	0.0427947	6.90787e-07
