# Supplementary material for: Distilling causality between physical activity traits and obesity via Mendelian randomization
Source: Commun Med (Lond). 2023 Nov 30;3:173. doi: 10.1038/s43856-023-00407-5 (PMC10689836; doi:10.1038/s43856-023-00407-5)
Supplement: Supplementary file 16 — Supplementary Data 13 [file 43856_2023_407_MOESM16_ESM.xlsx]

## Sheet: Supp Data13
Supplementary Data 13. Total and direct causal effect estimated from univariable and multivariable Mendelian randomization (MR) analyses using the inverse variance weighted (IVW) or MR-PRESSO method for screen time (group 5 loci only)
Exposure	outcome	Total effect Screen time group 5 ->BMI			Direct effect of Screen time group 5 -> BMI (not through Schooling)
		beta	SE	P	beta	SE	P
Screen time	BMI	0.28	0.04	6.91e-07	0.05	0.05	0.37
		Total effect BMI -> Screen time			Direct effect of BMI -> Screen time (not through Years of schooling)
BMI	Screen time	0.16	0.01	1.35e-74	0.16	0.01	1e-34
		Total effect Years of schooling -> BMI			Direct effect of Years of schooling -> BMI (not through Screen time)
Years of schooling	BMI	-0.28	0.02	4.94e-32	-0.29	0.02	1.75e-29
		Total effect BMI -> Years of schooling			Direct effect of BMI -> Years of schooling (not through Screen time)
BMI	Years of schooling	-0.14	0.01	7.1e-36	-0.14	0.01	1.32e-33
		Total effect Screen time group 5 -> Years of schooling			Direct effect of Screen time group 5 -> Years of schooling (not through BMI)
Screen time	Years of schooling	-0.3	0.03	3.39e-11	0.003	0.04	0.97
		Total effect Years of schooling -> Screen time			Direct effect of Years of schooling -> Screen time (not through BMI)
Years of schooling	Screen time	-0.33	0.01	8.54e-76	-0.4	0.02	8.82e-55
BMI: body mass index
